# Supplementary material for: Human Papillomavirus Deregulates the Response of a Cellular Network Comprising of Chemotactic and Proinflammatory Genes
Source: PLoS One. 2011 Mar 14;6(3):e17848. doi: 10.1371/journal.pone.0017848 (PMC3056770; doi:10.1371/journal.pone.0017848)
Supplement: Table S2 — HPV signature genes. (XLS) [file pone.0017848.s008.xls]

## Sheet: Sheet 1
Supplementary Table S2. HPV signature genes
Venn diagram HPV vs Uninfected				Log2 fold changes from limma contrasts, all compared to Uninfected unstimulated							Hierarchical Clustering			Probe annotation
Unstimulated	4 hrs polyI:C	24 hrs polyI:C		Uninf unstim	Uninf 4 hrs polyI:C	Uninf 24 hrs polyI:C	HPV-inf unstim	HPV-inf 4 hrs polyI:C	HPV-inf 24 hrs polyI:C		Order	Cluster		ILMN_GENE	TRANSCRIPT	REFSEQ_ID	ENTREZ_GENE_ID	GI	PROTEIN_PRODUCT	ILMN_PROBE_ID	ARRAY_ADDRESS_ID	PROBE_TYPE	PROBE_SEQUENCE	CHROMOSOME	PROBE_COORDINATES	DEFINITION
-1	-1	-1		0	0.0173428	-0.909603	-5.01876	-5.15762	-5.29542		1	1		VIM	ILMN_676	NM_003380.2	7431	62414288	NP_003371.2	ILMN_1782538	50671	S	CAATGAGTCCCTGGAACGCCAGATGCGTGAAATGGAAGAGAACTTTGCCG	10	17316823-17316823:17317174-17317222	Homo sapiens vimentin (VIM), mRNA.
-1	-1	-1		0	-0.0736657	-0.734423	-3.43879	-3.50549	-3.56644		2	1		C7ORF10	ILMN_16950	NM_024728.1	79783	13376041	NP_079004.1	ILMN_1763011	1470139	S	CGATCCGAATACACTGGCAAAGGCAACACTTTGCTTGGACCCTTCTCCCC	7	40866633-40866682	Homo sapiens chromosome 7 open reading frame 10 (C7orf10), mRNA.
-1	-1	-1		0	-0.0673671	-0.353808	-1.79195	-1.80824	-1.84222		3	1		NDN	ILMN_172074	NM_002487.2	4692	10800414	NP_002478.1	ILMN_1730845	2260102	S	GACTGCTCCTGCAGAGTTTGGAAGAAGTCACCAGCAAAGCCGGCCTAACC	15	21482095-21482144	Homo sapiens necdin homolog (mouse) (NDN), mRNA.
-1	-1	-1		0	-0.13099	-0.55461	-2.15543	-2.16846	-2.11191		4	1		NDRG1	ILMN_24220	NM_006096.2	10397	37655182	NP_006087.2	ILMN_1809931	5690553	S	CTTCCCTGGCCTTGAGTAGAAAAGTCGGGGATCGGGGCAAGAGAGGCTGA	8	134318696-134318745	Homo sapiens N-myc downstream regulated gene 1 (NDRG1), mRNA.
-1	-1	-1		0	-0.0821318	-1.15628	-4.41766	-4.37671	-4.79777		5	1		SERPINE2	ILMN_1946	NM_006216.2	5270	34147323	NP_006207.1	ILMN_1655595	380349	S	GTCTTGCTAGACAAGGTTGCTGTTGTGCAGTGTGCCTGTCACTACTGGTC	2	224548185-224548234	Homo sapiens serpin peptidase inhibitor, clade E (nexin, plasminogen activator inhibitor type 1), member 2 (SERPINE2), mRNA.
-1	-1	-1		0	-0.0823842	-0.411902	-1.45123	-1.50692	-1.5414		6	1		HS3ST2	ILMN_29632	NM_006043.1	9956	5174462	NP_006034.1	ILMN_1712475	4480010	S	GAGAGATTGCAAAGCTGAAAGCACCTCCGGCCACTCCTGGGAGACAGACC	16	22834889-22834938	Homo sapiens heparan sulfate (glucosamine) 3-O-sulfotransferase 2 (HS3ST2), mRNA.
-1	-1	0		0	-0.0227251	-0.333626	-1.09885	-1.1981	-1.28906		7	1		LOC387882	ILMN_23241	NM_207376.1	387882	46409373	NP_997259.1	ILMN_1716382	4290037	S	GGAGGCTGTTGTTGCCCAGCCAGGGCCGCTGCATTTTGACAACATTTCCA	12	104288777-104288826	Homo sapiens hypothetical protein (LOC387882), mRNA.
-1	-1	0		0	0.0618676	-0.284	-1.20103	-1.13473	-1.19974		8	1		SEPP1	ILMN_27164	NM_005410.2	6414	62530390	NP_005401.3	ILMN_1785071	6760343	S	GCCTGACAAATAAGTCAGCAGCTTATACCCACAGAAGCCAGTGCCAGTTG	5	42836624-42836673	Homo sapiens selenoprotein P, plasma, 1 (SEPP1), mRNA.
0	-1	0		0	0.16469	-0.167445	-0.972489	-0.93094	-1.03653		9	1		FEZ1	ILMN_177688	NM_022549.2	9638	17105401	NP_072043.1	ILMN_1794106	3850692	I	CAGCGGGCTACCCTGGACAAAGTAAAGGTGGAAACTAGGTGATGTGGCCT	11	124864015-124864064	Homo sapiens fasciculation and elongation protein zeta 1 (zygin I) (FEZ1), transcript variant 2, mRNA.
-1	-1	-1		0	0.270894	-0.203818	-3.00166	-2.89286	-3.26081		10	1		COL8A1	ILMN_20496	NM_001850.3	1295	32895369	NP_001841.2	ILMN_1685433	870307	A	GAGACCGGGTGTTCCTCCAGATGCCCTCAGAACAGGCTGCAGGACTGTAT	3	100997567-100997616	Homo sapiens collagen, type VIII, alpha 1 (COL8A1), transcript variant 1, mRNA.
-1	-1	-1		0	0.0451458	-0.387624	-2.87124	-2.96335	-3.1012		11	1		SRPX	ILMN_167956	NM_006307.2	8406	21314639	NP_006298.1	ILMN_1709486	3400703	S	CCGAAATGAGCCAGACCTGTAACACCTGACATGATGGTTCCTCTCTTGGC	X	37893885-37893907:37893908-37893934	Homo sapiens sushi-repeat-containing protein, X-linked (SRPX), mRNA.
-1	-1	-1		0	-0.0173649	-0.175123	-1.91264	-1.94977	-1.95359		12	1		NLRP2	ILMN_17259	NM_017852.1	55655	8923472	NP_060322.1	ILMN_1664894	6480438	S	GCTGTTTGAAACCTTGACATGTTCCAGTGGCACCCTCCGGACACTCAGGT	19	60200621-60200667:60203940-60203942	Homo sapiens NLR family, pyrin domain containing 2 (NLRP2), mRNA.
-1	-1	-1		0	-0.124847	-0.294515	-2.11666	-2.30088	-2.72551		13	1		FTL	ILMN_10967	NM_000146.3	2512	56682960	NP_000137.2	ILMN_1814823	5670528	S	TCCTACACCTACCTCTCTCTGGGCTTCTATTTCGACCGCGATGATGTGGC	19	54160658-54160678:54160839-54160867	Homo sapiens ferritin, light polypeptide (FTL), mRNA.
-1	-1	-1		0	-0.147421	-0.383027	-2.5542	-2.60232	-2.95624		14	1		GPNMB	ILMN_20483	NM_001005340.1	10457	52694751	NP_001005340.1	ILMN_1801205	4040470	A	CAATAACAGGCCCAAGCCTGTGGTATGATGTGCACACTTGCTAGACTCAG	7	23280846-23280895	Homo sapiens glycoprotein (transmembrane) nmb (GPNMB), transcript variant 1, mRNA.
-1	-1	-1		0	0.000125379	-0.12842	-1.43299	-1.43448	-1.62039		15	1		COL5A1	ILMN_31902	NM_000093.3	1289	89276750	NP_000084.3	ILMN_1706505	6200095	S	GTTCCAAGGTAAGCCTCGTAAAGGTCATCCCACCATCACCAAAGCCTCCG	9	136874400-136874449	Homo sapiens collagen, type V, alpha 1 (COL5A1), mRNA.
0	0	-1		0	-0.00959725	-0.0938852	-0.930576	-0.989032	-1.09433		16	1		KHDRBS3	ILMN_4679	NM_006558.1	10656	5730072	NP_006549.1	ILMN_1691747	5960215	S	AGGCACCTTCAGCGAGGACAGCAAAGGGCGTCTACAGAGACCAGCCATAT	8	136728448-136728497	Homo sapiens KH domain containing, RNA binding, signal transduction associated 3 (KHDRBS3), mRNA.
-1	-1	-1		0	-0.312184	-0.571423	-1.95496	-2.04426	-2.55882		17	1		PRAC	ILMN_28118	NM_032391.2	84366	40805838	NP_115767.1	ILMN_1801832	7380259	S	GCAAGGTCAGGCAAGCTGGATTCTGGTCCCCACCTTTGCAGAGAGAACAG	17	44154755-44154804	Homo sapiens small nuclear protein PRAC (PRAC), mRNA.
-1	-1	-1		0	-0.313432	-0.841833	-2.73328	-2.97931	-3.2017		18	1		DPYSL2	ILMN_9671	NM_001386.4	1808	50811906	NP_001377.1	ILMN_1672503	1500768	S	CTGCAGGCTGTGTAAGCATGTTTACCTGTTGGCTTGCTTTGTGTGTCTGT	8	26571233-26571282	Homo sapiens dihydropyrimidinase-like 2 (DPYSL2), mRNA.
-1	-1	-1		0	-0.201671	-0.516213	-1.48891	-1.54833	-1.63778		19	1		ERCC1	ILMN_9100	NM_001983.2	2067	42544170	NP_001974.1	ILMN_1726562	3460703	A	CCGAGGAAGCTGGGCGGTACCTGGAGACCTACAAGGCCTATGAGCAGAAA	19	50610006-50610055	Homo sapiens excision repair cross-complementing rodent repair deficiency, complementation group 1 (includes overlapping antisense sequence) (ERCC1), transcript variant 2, mRNA.
-1	-1	-1		0	-0.270864	-0.56986	-1.57914	-1.82865	-1.9071		20	1		DCBLD2	ILMN_175741	NM_080927.3	131566	54792128	NP_563615.3	ILMN_1735499	4150750	S	CACCTTTGCCCTGGCTCTGCATTGTCACCTAGAGAGCAAGAGGTCTATAG	3	99997956-99998005	Homo sapiens discoidin, CUB and LCCL domain containing 2 (DCBLD2), mRNA.
-1	-1	0		0	-0.202592	-0.485002	-1.16797	-1.22925	-1.41585		21	1		LEPREL2	ILMN_2115	NM_014262.3	10536	110611924	NP_055077.2	ILMN_1731185	5960386	S	GGGAGGTATAACCCTGCTCCTCTCTCCCAGTCTGTGCAATAAAGGTCGTG			Homo sapiens leprecan-like 2 (LEPREL2), mRNA.
-1	-1	-1		0	-0.389959	-0.356351	-1.55884	-2.33369	-2.118		22	1		NUAK1	ILMN_12806	NM_014840.2	9891	48374438	NP_055655.1	ILMN_1689318	6060201	S	GATGGGGAGCACTTTTCAGGGTGAAATTCAGGCGAGTTTTGCCCAGGCCT	12	104981731-104981780	Homo sapiens NUAK family, SNF1-like kinase, 1 (NUAK1), mRNA.
-1	-1	0		0	-0.0787077	-0.120484	-1.0962	-1.44177	-1.09899		23	1		LPIN1	ILMN_28744	NM_145693.1	23175	22027647	NP_663731.1	ILMN_1671554	1050324	S	ACCCAGTGATGCTGAGGTCATGTGCTGGAATGCTGTATTTGGACCACACA	2	11884610-11884659	Homo sapiens lipin 1 (LPIN1), mRNA.
0	0	-1		0	-0.33283	-0.335019	-0.988363	-1.2353	-1.50403		24	1		TACC1	ILMN_20678	NM_006283.1	6867	5454099	NP_006274.1	ILMN_1770084	1050605	S	CATCTGCTTCCACTGTGTTCCCACGGGTGCCATGAAGTGTGTGAGGAGCC	8	38829434-38829483	Homo sapiens transforming, acidic coiled-coil containing protein 1 (TACC1), mRNA.
0	0	-1		0	-0.199013	-0.283974	-0.810221	-0.950284	-1.35563		25	1		CALU	ILMN_170197	NM_001219.2	813	6005991	NP_001210.1	ILMN_1727194	1430243	S	GAACTGTGTGGCAAGAGAGCCTCACACCTCACTAGGTGCAGAGAGCCCAG	7	128198425-128198474	Homo sapiens calumenin (CALU), mRNA.
0	0	-1		0	-0.374986	-0.127318	-0.81452	-1.07894	-1.36071		26	1		E2F7	ILMN_168699	NM_203394.1	144455	44955909	NP_976328.1	ILMN_1798210	3360709	S	GTTGTCACAGAGGCTGTGTGTGCCCTACACTGACCAGGGTTTGTAAAACC	12	75939528-75939577	Homo sapiens E2F transcription factor 7 (E2F7), mRNA.
0	-1	-1		0	0.147703	-0.103819	-0.942389	-0.984082	-1.5817		27	1		IGF2R	ILMN_177695	NM_000876.2	3482	119964725	NP_000867.2	ILMN_1807662	940397	S	TCTATTGCTGAGAAGCAAACCGCCCTGCAGCATCCCTCAGCCTGTACCGG			Homo sapiens insulin-like growth factor 2 receptor (IGF2R), mRNA.
-1	0	0		0	-0.805955	-1.34771	-2.35918	-1.65717	-2.17446		28	1		SERPINE1	ILMN_6244	NM_000602.1	5054	10835158	NP_000593.1	ILMN_1744381	2760707	S	GGAGCAGAAATGCAAGGGGCTGCATGACCTACCAGGACAGAACTTTCCCC	7	100568583-100568632	Homo sapiens serpin peptidase inhibitor, clade E (nexin, plasminogen activator inhibitor type 1), member 1 (SERPINE1), mRNA.
-1	-1	-1		0	-0.453855	-1.4316	-4.1752	-3.98571	-3.58931		29	1		KRT6C	ILMN_1845	NM_173086.2	286887	31343353	NP_775109.1	ILMN_1754576	460730	S	GAGCTGGGTATGGATGCTTAGTGCCCTCACTTCTCTCTGTCTATACCTGC	12	51148945-51148994	Homo sapiens keratin 6C (KRT6C), mRNA.
-1	-1	0		0	-0.00581891	-0.293335	-1.04476	-1.06577	-0.939436		30	1		FBXO2	ILMN_166168	NM_012168.4	26232	48995171	NP_036300.2	ILMN_1803211	1300711	S	TAGTCCATAGCGTCCTCACCTTCCCCAAGCCACACATCCTCCTCCCATCC	1	11631219-11631268	Homo sapiens F-box protein 2 (FBXO2), mRNA.
-1	-1	-1		0	-0.57448	-1.3259	-3.41717	-3.349	-3.31265		31	1		KRT16	ILMN_23524	NM_005557.2	3868	24430191	NP_005548.2	ILMN_1736760	5360678	S	AAAGAAGTGGCCTCCAACAGCGAACTGGTACAGAGCAGCCGCAGTGAGGT	17	37020692-37020741	Homo sapiens keratin 16 (focal non-epidermolytic palmoplantar keratoderma) (KRT16), mRNA.
-1	-1	0		0	-0.201123	-0.549941	-1.19888	-1.26135	-1.24169		32	1		MARCH4	ILMN_1823	NM_020814.1	57574	57977324	NP_065865.1	ILMN_1789991	780161	S	CCTGCCAGGGAAGGCCACTGGGTGTTCACCTGCAAAGTTTCTGGTTGTCA	2	216830970-216831019	Homo sapiens membrane-associated ring finger (C3HC4) 4 (MARCH4), mRNA.
-1	-1	0		0	-0.133727	-0.398564	-1.14911	-1.30079	-1.14391		33	1		TMEM98	ILMN_13067	NM_001033504.1	26022	75677344	NP_001028676.1	ILMN_1779182	70370	A	GGCCTGTTTCATTTATTTGTATTATCTGCCTGGTCCCTGAGGCGTCTGGG	17	28292595-28292644	Homo sapiens transmembrane protein 98 (TMEM98), transcript variant 2, mRNA.
-1	-1	0		0	0.0482311	-0.445996	-1.00236	-1.02737	-0.947913		34	1		FLJ25801	ILMN_166925	NM_173553.1	205860	27734882	NP_775824.1	ILMN_1666893	6100390	S	CTCCCATTGCGCCTTCCAAGGAGCTCTCAGGCCTGTGTTTTCCCTCTGTA	4	189249600-189249649	Homo sapiens hypothetical protein FLJ25801 (FLJ25801), mRNA.
-1	-1	-1		0	-0.0933775	-0.87116	-2.10448	-2.08849	-2.22764		35	1		DPYSL3	ILMN_23309	NM_001387.2	1809	45505175	NP_001378.1	ILMN_1679262	4590441	S	GGACAGACAGTAATCTCCTGTGATCTGTGCTAGCTGTGAGGCAGCTCTGG	5	146750693-146750742	Homo sapiens dihydropyrimidinase-like 3 (DPYSL3), mRNA.
-1	-1	0		0	-0.122563	-0.730253	-1.66953	-1.59903	-1.68422		36	1		S100A4	ILMN_8896	NM_002961.2	6275	9845514	NP_002952.1	ILMN_1688780	7100348	I	TTCTTCCCCTCTCTACAACCCTCTCTCCTCAGCGCTTCTTCTTTCTTGGT	1	151784855-151784904	Homo sapiens S100 calcium binding protein A4 (S100A4), transcript variant 1, mRNA.
-1	-1	0		0	-0.242987	-0.790785	-1.5386	-1.552	-1.73265		37	1		S100A4	ILMN_8896	NM_002961.2	6275	9845514	NP_002952.1	ILMN_1684306	3140561	A	ATCCTGACTGCTGTCATGGCGTGCCCTCTGGAGAAGGCCCTGGATGTGAT	1	151783859-151783894:151783895-151783908	Homo sapiens S100 calcium binding protein A4 (S100A4), transcript variant 1, mRNA.
-1	-1	-1		0	-0.00392328	-1.6625	-3.11392	-3.11617	-3.81446		38	1		FBN2	ILMN_182778	NM_001999.3	2201	66346694	NP_001990.2	ILMN_1670899	1580156	S	GGCCAAAGCACATGCAGGCTCCTGGTTGTTCCTCTCAAACCTGTGCTGAC	5	127621695-127621744	Homo sapiens fibrillin 2 (congenital contractural arachnodactyly) (FBN2), mRNA.
-1	0	0		0	0.00933947	-0.495999	-1.02533	-0.966388	-1.13669		39	1		MAPRE2	ILMN_8637	NM_014268.1	10982	10346134	NP_055083.1	ILMN_1695276	4060202	S	CCCTCTTTAACACAAGGGCCCTCCTTGTCATTGACCTTAGCTAAACCATG	18	30975468-30975517	Homo sapiens microtubule-associated protein, RP/EB family, member 2 (MAPRE2), mRNA.
-1	-1	-1		0	0.0723335	-0.701655	-1.62986	-1.63484	-2.02839		40	1		GAS6	ILMN_10723	NM_000820.1	2621	4557616	NP_000811.1	ILMN_1779558	1070403	A	GCCATGCTGAGAGCTGGGCTTTCCTCTGTGACCATCCCGGCCTGTAACAT	13	113590183-113590232	Homo sapiens growth arrest-specific 6 (GAS6), mRNA.
-1	-1	0		0	0.0289417	-0.558152	-1.07673	-1.21964	-1.31723		41	1		TUSC3	ILMN_2352	NM_006765.2	7991	30410787	NP_006756.2	ILMN_1684100	3310364	A	CGATGTTGGAAAAAGACGGATAATTTGCCTAGTGGGATTGGGCCTGGTGG	8	15645473-15645492:15650255-15650284	Homo sapiens tumor suppressor candidate 3 (TUSC3), transcript variant 1, mRNA.
-1	-1	-1		0	0.30739	-0.5489	-1.87061	-1.35453	-1.66943		42	1		KRT75	ILMN_21646	NM_004693.1	9119	4758617	NP_004684.1	ILMN_1721247	3890086	S	CTATACCCATTCCCAGGCCTAAGCCAGCCTCTCCCTCCTGACAGTGCCCA	12	51104391-51104440	Homo sapiens keratin 75 (KRT75), mRNA.
-1	-1	-1		0	-0.411356	-1.80169	-2.51305	-2.91641	-3.60147		43	1		HTRA1	ILMN_171004	NM_002775.3	5654	73747816	NP_002766.1	ILMN_1676563	6450551	S	ACAATGCGTAGATAGAAGAAGCCCCACGGGAGCCAGGATGGGACTGGTCG	10	124264197-124264246	Homo sapiens HtrA serine peptidase 1 (HTRA1), mRNA.
-1	-1	0		0	-0.173442	-0.785306	-1.13932	-1.27591	-1.52112		44	1		CYBRD1	ILMN_4649	NM_024843.2	79901	19923602	NP_079119.2	ILMN_1712305	6550670	S	CGGCTTCCTGTGCTGCTTGTGTCAAATGGAACCTGCCCTCTAAAGCACTT	2	172122282-172122331	Homo sapiens cytochrome b reductase 1 (CYBRD1), mRNA.
-1	-1	0		0	-0.359163	-0.960241	-1.30919	-1.52958	-1.75168		45	1		ST3GAL5	ILMN_30361	NM_003896.3	8869	109633043	NP_003887.3	ILMN_1713496	1770685	S	CTGACAACTGTGAAGCCACCCTGGGCTACAGAAACCACAGTCTTCCCAGC			Homo sapiens ST3 beta-galactoside alpha-2,3-sialyltransferase 5 (ST3GAL5), transcript variant 1, mRNA.
-1	-1	0		0	-0.360141	-1.14354	-1.3944	-1.43437	-1.93717		46	1		C21ORF25	ILMN_182120	NM_015500.1	25966	119226221	NP_056315.1	ILMN_1652512	1110075	S	AGCCTGCACACGGGCTTGGGTGGGTTCCTTTGGAGAAGATGTGGCTGGAA			Homo sapiens chromosome 21 open reading frame 25 (C21orf25), transcript variant 1, mRNA.
-1	-1	-1		0	-0.0438904	-1.47632	-1.89393	-2.1472	-2.88502		47	1		CTSB	ILMN_20094	NM_147783.2	1508	66346650	NP_680093.1	ILMN_1696360	4540615	A	TCCACTGTCCTGCCAAGGTACACCTCAGTACTCCCCTTCCCAACTGAAGT	8	11738321-11738370	Homo sapiens cathepsin B (CTSB), transcript variant 5, mRNA.
-1	-1	0		0	-0.069716	-1.01384	-1.23711	-1.33054	-1.76001		48	1		SPARC	ILMN_1780	NM_003118.2	6678	48675809	NP_003109.1	ILMN_1796734	6760326	S	CGCAGCTCCCCAATCACACTAGCAACATTTCAAGTGCTTGAGAGCCATGC	5	151021513-151021562	Homo sapiens secreted protein, acidic, cysteine-rich (osteonectin) (SPARC), mRNA.
-1	-1	0		0	-0.153662	-1.55344	-2.45366	-2.54594	-2.71857		49	1		KRT14	ILMN_9209	NM_000526.3	3861	15431309	NP_000517.2	ILMN_1665035	5220152	S	GTGGACACAGATCCCACTGGAAGATCCCCTCTCCTGCCCAAGCACTTCAC	17	36992124-36992173	Homo sapiens keratin 14 (epidermolysis bullosa simplex, Dowling-Meara, Koebner) (KRT14), mRNA.
-1	-1	0		0	-0.121497	-0.782043	-1.08907	-1.12489	-1.18143		50	1		CD59	ILMN_27805	NM_000611.4	966	42716300	NP_000602.1	ILMN_1724789	4040672	A	CCTCATAGGGACTTTGCCTCCTGACAGCAGTTTATGGGTGTTCATTGTGG	11	33681376-33681425	Homo sapiens CD59 molecule, complement regulatory protein (CD59), transcript variant 2, mRNA.
-1	-1	0		0	-0.202682	-0.926203	-1.32711	-1.39589	-1.61253		51	1		SLC7A8	ILMN_22403	NM_182728.1	23428	33286429	NP_877392.1	ILMN_1807894	360309	A	TTGGTCTGAGTTGTGACCCCTTCAGAGTAGATGCCCGGCAGGCTGGGGTT	14	22664631-22664680	Homo sapiens solute carrier family 7 (cationic amino acid transporter, y+ system), member 8 (SLC7A8), transcript variant 2, mRNA.
-1	-1	0		0	-0.0286779	-0.767555	-1.13945	-1.0634	-1.30045		52	1		PLA2G4A	ILMN_2369	NM_024420.2	5321	113722110	NP_077734.1	ILMN_1764157	10592	S	GGCAGCAGTTTCTGATGCTGAGGCAGTTTGCAATCCCATGACAACTGGAT			Homo sapiens phospholipase A2, group IVA (cytosolic, calcium-dependent) (PLA2G4A), mRNA.
-1	-1	-1		0	-0.387266	-1.15495	-1.43816	-1.98066	-2.36617		53	1		SDC1	ILMN_1846	NM_002997.4	6382	55925657	NP_002988.3	ILMN_1815308	1050484	A	ACTGCGACTTTCTGCCTGGAGTGTATGACTGCACATGACTCGGGGGTGGG	2	20264148-20264197	Homo sapiens syndecan 1 (SDC1), transcript variant 2, mRNA.
-1	0	0		0	-0.300129	-0.898017	-1.03353	-1.27034	-1.56099		54	1		TCEAL4	ILMN_1896	NM_001006937.1	79921	55749458	NP_001006938.1	ILMN_1748625	2750450	A	GCATCCCTCCTGTTGCTAGCAGCCTTTTGACCTATCTGCAATGCAGTGTT	X	102728969-102729018	Homo sapiens transcription elongation factor A (SII)-like 4 (TCEAL4), transcript variant 4, mRNA.
0	-1	-1		0	-0.202124	-0.689763	-0.996483	-1.25455	-1.8284		55	1		CUTA	ILMN_9553	NM_001014837.1	51596	62526021	NP_001014837.1	ILMN_1712390	2690609	A	AACAGGGGAACTTTCCGTACCTGCAGTGGGTGCGCCAGGTCACAGAGTCA	6	33492434-33492483	Homo sapiens cutA divalent cation tolerance homolog (E. coli) (CUTA), transcript variant 3, mRNA.
-1	-1	-1		0	-0.449266	-0.929347	-1.73229	-1.95449	-2.20251		56	1		SH3PXD2A	ILMN_170027	NM_014631.2	9644	55749543	NP_055446.2	ILMN_1743103	2060156	S	CCCTTGGCCTGCCACTTTCCAGGTGTCCTTTATCACTTTGACGGGACTCT	10	105343906-105343955	Homo sapiens SH3 and PX domains 2A (SH3PXD2A), mRNA.
-1	-1	-1		0	-0.389283	-0.939596	-1.43943	-1.71451	-2.08298		57	1		COL7A1	ILMN_24830	NM_000094.2	1294	17738300	NP_000085.1	ILMN_1751161	6510746	S	TGCACGTCCGTTATTTCAGTGACTTGGTCCCGTGGGTCTAGCCTTCCCCC	3	48576675-48576724	Homo sapiens collagen, type VII, alpha 1 (epidermolysis bullosa, dystrophic, dominant and recessive) (COL7A1), mRNA.
0	-1	0		0	-0.0999329	-0.4812	-0.836993	-1.16466	-1.3305		58	1		OPN3	ILMN_166169	NM_014322.2	23596	71999130	NP_055137.2	ILMN_1716988	1450358	A	CACCTTCCTGGTCTGTTGGATGCCTTATATCGTGATCTGCTTCTTGGTGG	1	239827780-239827829	Homo sapiens opsin 3 (encephalopsin, panopsin) (OPN3), transcript variant 1, mRNA.
-1	-1	0		0	-0.278348	-0.585175	-1.09895	-1.40836	-1.44143		59	1		TSPAN5	ILMN_8032	NM_005723.2	10098	21264582	NP_005714.2	ILMN_1799028	3890372	S	GGCTGTGTGCCCCAGTTTGAGAAGTGGTTGCAGGACAATTTAACCATCGT	4	99616396-99616445	Homo sapiens tetraspanin 5 (TSPAN5), mRNA.
-1	0	0		0	-0.336084	-0.596808	-1.01656	-1.32358	-1.27165		60	1		TMEM166	ILMN_20864	NM_032181.1	84141	14149864	NP_115557.1	ILMN_1702973	1260497	S	CTTGTGTTGCAAGGGCAACCTCGTCCATTTTAACTGGCACCTCAGGGATT	2	75573323-75573372	Homo sapiens transmembrane protein 166 (TMEM166), mRNA.
-1	-1	0		0	-0.845654	-1.39298	-1.7174	-1.91609	-2.03042		61	1		SLC2A1	ILMN_183873	NM_006516.1	6513	5730050	NP_006507.1	ILMN_1809256	990095	S	GCAACCACTGCAACGGCTTAGACTTCGACTCAGGATCCAGTCCCTTACAC	1	43164292-43164341	Homo sapiens solute carrier family 2 (facilitated glucose transporter), member 1 (SLC2A1), mRNA.
-1	0	0		0	-0.36808	-0.785998	-1.01326	-1.13032	-1.11646		62	1		NAV1	ILMN_30128	NM_020443.2	89796	27262621	NP_065176.2	ILMN_1703374	4250128	S	GGACCCGGCAATCCACGTTTTAATAAGCCCTCCTGGTGATTCTGATGCAC	1	200060630-200060679	Homo sapiens neuron navigator 1 (NAV1), mRNA.
-1	-1	0		0	-0.394495	-1.01903	-1.18803	-1.67822	-1.37646		63	1		SNAI2	ILMN_165913	NM_003068.3	6591	24497625	NP_003059.1	ILMN_1655740	5960201	S	CCTGCACAAACATGAGGAATCTGGCTGCTGTGTAGCACACTGAGTGACGC	8	49993911-49993918:49993919-49993960	Homo sapiens snail homolog 2 (Drosophila) (SNAI2), mRNA.
-1	-1	0		0	-0.307464	-1.44607	-1.67328	-1.64972	-1.58431		64	1		AKR1C3	ILMN_11871	NM_003739.4	8644	24497582	NP_003730.4	ILMN_1713124	2760239	S	GCCGGTGACTGGACATATCACCTCTACTTAAATCCGTCCTGTTTAGCGAC	10	5139765-5139814	Homo sapiens aldo-keto reductase family 1, member C3 (3-alpha hydroxysteroid dehydrogenase, type II) (AKR1C3), mRNA.
-1	-1	0		0	-0.224874	-0.829751	-1.33007	-1.47328	-1.31073		65	1		LMNA	ILMN_12442	NM_005572.2	4000	27436944	NP_005563.1	ILMN_1696749	1940082	I	AGCCAGGCCTGGGGGCAGCCTCTCCCCAGCCTCCCCGTGCCAAAAATCTT	1	154374205-154374254	Homo sapiens lamin A/C (LMNA), transcript variant 2, mRNA.
-1	-1	0		0	-0.150885	-0.671283	-1.22742	-1.35131	-1.14602		66	1		PSMD2	ILMN_168545	NM_002808.3	5708	25777601	NP_002799.3	ILMN_1712432	5720497	S	CAGTGTTGTTGGCCCACGGGGAACGGGCAGAATTGGCCACTGAGGAGTTT	3	185509257-185509306	Homo sapiens proteasome (prosome, macropain) 26S subunit, non-ATPase, 2 (PSMD2), mRNA.
-1	0	0		0	-0.298246	-0.628666	-1.11123	-1.09496	-1.01988		67	1		DSP	ILMN_163842	NM_004415.2	1832	58530839	NP_004406.2	ILMN_1655614	3870164	A	CAGTGGGTCCCGGAGAGGAAGCTTTGACGCCACAGGGAATTCTTCCTACT	6	7531020-7531069	Homo sapiens desmoplakin (DSP), transcript variant 1, mRNA.
-1	0	0		0	-0.212665	-0.665825	-1.02502	-1.06288	-0.908848		68	1		GPX2	ILMN_777	NM_002083.2	2877	32967606	NP_002074.2	ILMN_1662776	2710575	S	GCTCTGGGCCTTCACAGAATGATGGCACCTTCCTAAACCCTCATGGGTGG	14	64475696-64475745	Homo sapiens glutathione peroxidase 2 (gastrointestinal) (GPX2), mRNA.
-1	-1	-1		0	-0.269199	-0.0901313	-2.28303	-2.35634	-1.88073		69	1		TNNT1	ILMN_537	NM_003283.3	7138	39930526	NP_003274.2	ILMN_1717297	2030441	S	GACAGTGGCACCTGGGAAGCCTGGGAGTGTTTGTCCCATCGGTAGCTTGA	19	60336031-60336080	Homo sapiens troponin T type 1 (skeletal, slow) (TNNT1), mRNA.
-1	-1	-1		0	-0.160636	0.16794	-2.26355	-2.33	-1.93382		70	1		CDA	ILMN_2787	NM_001785.2	978	80861461	NP_001776.1	ILMN_1714592	6060390	S	TGAGTCAGCACCCCTCCTAGCAACCTGCCTTGGGACTTAGAACACCGCCG	1	20817790-20817839	Homo sapiens cytidine deaminase (CDA), mRNA.
-1	-1	-1		0	-0.430257	0.0176816	-2.45398	-2.45901	-2.3034		71	1		POU2F2	ILMN_10344	NM_002698.2	5452	95147338	NP_002689.1	ILMN_1654087	1110053	S	AGTGGTGGGGACGCAGAGGGTCCTCAGAGCAGGAGTGACAAGGGAGGAAA			Homo sapiens POU domain, class 2, transcription factor 2 (POU2F2), mRNA.
-1	0	0		0	-0.165174	0.0065948	-1.00085	-1.05519	-0.9339		72	1		GM2A	ILMN_8836	NM_000405.3	2760	39995108	NP_000396.2	ILMN_1673325	2060746	S	AGCAGGGGTCCAAGGAAGAGAGGGTGGCCTCGACATCAAACTGCCTGGAT	5	150628839-150628888	Homo sapiens GM2 ganglioside activator (GM2A), mRNA.
-1	0	-1		0	-0.25597	-0.0731686	-1.16441	-1.20732	-1.12553		73	1		SCG5	ILMN_6950	NM_003020.1	6447	4506916	NP_003011.1	ILMN_1663303	5220386	S	CCTGTTAGGCCTCAGCATGGCTTATGTGCACGTGTAAATGGAGTCCCTGT	15	30776134-30776183	Homo sapiens secretogranin V (7B2 protein) (SCG5), mRNA.
-1	0	-1		0	-0.2975	-0.0543385	-1.40432	-1.26862	-1.24074		74	1		CSTA	ILMN_10501	NM_005213.3	1475	61743964	NP_005204.1	ILMN_1669888	4010437	S	GCCTCCTTGTTCCCTGTGGCTGCTGATAACCCAACATTCCATCTCTACCC	3	123543423-123543472	Homo sapiens cystatin A (stefin A) (CSTA), mRNA.
-1	-1	-1		0	-0.151946	-0.0572433	-3.32084	-3.34561	-3.29364		75	1		FOLR3	ILMN_183928	NM_000804.2	2352	9257219	NP_000795.2	ILMN_1730454	2230601	S	GCCCCGTCTCGTGGGATTATTGATTCCTGATCCAAGAAGGGTCCTCTGGG	11	71528496-71528523:71528524-71528545	Homo sapiens folate receptor 3 (gamma) (FOLR3), mRNA.
-1	-1	-1		0	0.0296534	0.109703	-2.75976	-2.82191	-2.79214		76	1		FEZ1	ILMN_28992	NM_005103.3	9638	17105402	NP_005094.1	ILMN_1779071	360343	I	GAGCAAGCGCGCGGGGTCCTTTGCCGTTGGCTTCTAGTGCTAGTAATCAT	11	124821021-124821070	Homo sapiens fasciculation and elongation protein zeta 1 (zygin I) (FEZ1), transcript variant 1, mRNA.
-1	-1	-1		0	-0.0240192	-0.0428338	-1.67946	-1.65689	-1.72918		77	1		KIAA1913	ILMN_175643	NM_052913.2	114801	40538800	NP_443145.1	ILMN_1778400	1820600	S	GCCATCTGTTACTGTCCAATAGCACCTCATTCCCACATTCTATTTTCCCC	6	130805605-130805654	Homo sapiens KIAA1913 (KIAA1913), mRNA.
-1	-1	-1		0	0.0163016	0.121992	-2.90772	-2.94242	-2.74782		78	1		FHL1	ILMN_7975	NM_001449.3	2273	34147646	NP_001440.2	ILMN_1805842	2320475	S	CTAGAGGGGGAGTTGAGCAGGCGCCAGGGCTGTCATCAACATGGATATGA	X	135120766-135120815	Homo sapiens four and a half LIM domains 1 (FHL1), mRNA.
-1	-1	-1		0	0.0357578	0.0272984	-1.15952	-1.11976	-1.09831		79	1		ANXA5	ILMN_171455	NM_001154.2	308	4809273	NP_001145.1	ILMN_1741003	6330672	S	GTGCCTGCACCACCCCACTGCCTTCCTTCAGCACCTTTAGCTGCATTTGT	4	122808996-122809045	Homo sapiens annexin A5 (ANXA5), mRNA.
-1	-1	-1		0	0.108327	0.0854817	-1.79514	-1.77552	-1.78543		80	1		FEZ1	ILMN_28992	NM_005103.3	9638	17105402	NP_005094.1	ILMN_1727992	4120113	A	CGCCAAGACCGAGAACCTAGCTCCCGTGAAGAACCAGTTACAGATCCAAG	11	124864600-124864649	Homo sapiens fasciculation and elongation protein zeta 1 (zygin I) (FEZ1), transcript variant 1, mRNA.
-1	-1	-1		0	0.144302	0.169021	-1.85843	-1.78528	-1.81268		81	1		CADM1	ILMN_19233	NM_014333.2	23705	22095346	NP_055148.2	ILMN_1680132	6590446	S	CTGCAGCTCTATTCCGAGCCCTTAGCACCCATTCCGACCATAGTATAATC	11	114550295-114550344	Homo sapiens cell adhesion molecule 1 (CADM1), mRNA.
-1	-1	-1		0	-0.0421201	-0.0141988	-1.34028	-1.4763	-1.38645		82	1		LDOC1	ILMN_8953	NM_012317.2	23641	22035627	NP_036449.1	ILMN_1788250	1450164	S	CCACATCCCACCTACAGACTACCACCTTTCGAGATCAGGACCAACCTGGA	X	140097954-140098003	Homo sapiens leucine zipper, down-regulated in cancer 1 (LDOC1), mRNA.
-1	-1	-1		0	-0.0581744	0.0954454	-1.09263	-1.25369	-1.12625		83	1		S100A3	ILMN_19000	NM_002960.1	6274	4506762	NP_002951.1	ILMN_1712545	4810494	S	GCAGAGCGTGCACCAATGAGACCACGATGGGAAAGGGCCTATTTAACTCC	1	151786449-151786498	Homo sapiens S100 calcium binding protein A3 (S100A3), mRNA.
-1	-1	-1		0	0.00228664	0.189069	-1.75714	-1.59405	-1.45624		84	1		FKBP1A	ILMN_29213	NM_054014.1	2280	17149835	NP_463460.1	ILMN_1702237	510400	I	GGCCCTTCACTGCCTTTGCTCCTCCCATGTTATGCCCAGCGTTTGATGGG	20	1300647-1300696	Homo sapiens FK506 binding protein 1A, 12kDa (FKBP1A), transcript variant 12A, mRNA.
-1	-1	-1		0	0.000325013	0.189048	-1.02414	-1.01984	-1.03866		85	1		IGFBP7	ILMN_894	NM_001553.1	3490	4504618	NP_001544.1	ILMN_1660390	4780008	S	GGGTGGCCCAGAAAAGCATGAAGTAACTGGCTGGGTGCTGGTATCTCCTC	4	57593465-57593475:57594118-57594156	Homo sapiens insulin-like growth factor binding protein 7 (IGFBP7), mRNA.
-1	-1	-1		0	0.0920908	0.185083	-1.07484	-1.07019	-1.08468		86	1		CDH11	ILMN_11789	NM_001797.2	1009	16306531	NP_001788.2	ILMN_1672611	2030576	S	CGTGCCAGATATAACTGTCTTGTTTCAGTGAGAGACGCCCTATTTCTATG	16	63538371-63538420	Homo sapiens cadherin 11, type 2, OB-cadherin (osteoblast) (CDH11), mRNA.
0	0	-1		0	0.0263048	0.124129	-0.958786	-0.933465	-0.926467		87	1		LARGE	ILMN_5209	NM_004737.3	9215	59853527	NP_004728.1	ILMN_1662038	2370070	A	TGCCCTACCCTCTGCTGGGCTGTTTGTATTGAGTTGCAATGTGACCAGCG	22	31999105-31999154	Homo sapiens like-glycosyltransferase (LARGE), transcript variant 1, mRNA.
-1	-1	-1		0	0.107314	-0.362598	-3.29193	-3.31765	-3.07579		88	1		LPXN	ILMN_25554	NM_004811.1	9404	4758669	NP_004802.1	ILMN_1742789	4060131	S	CACGTTTTCCCATTTGCCCTGTGGCTCACTGTCTTACAATCACTGCTGTG	11	58051048-58051097	Homo sapiens leupaxin (LPXN), mRNA.
-1	-1	-1		0	0.0666034	0.0186179	-1.41999	-1.51387	-1.28829		89	1		LSS	ILMN_30260	NM_002340.3	4047	47933394	NP_002331.3	ILMN_1715024	1850202	I	TGCAGGGCTTGGTCAGCTGCCTGTTCAGTGTCAACACTTCCCTGCACATC	21	46433777-46433826	Homo sapiens lanosterol synthase (2,3-oxidosqualene-lanosterol cyclase) (LSS), transcript variant 1, mRNA.
-1	-1	0		0	0.0538102	-0.0301156	-1.04854	-1.18391	-0.966308		90	1		FLRT2	ILMN_172308	NM_013231.4	23768	62241047	NP_037363.1	ILMN_1769615	540358	S	CTACCTGCACACCCACCAGAAGAGCACAAAGCAAGGCCATTGCAACAGGC	14	85163590-85163639	Homo sapiens fibronectin leucine rich transmembrane protein 2 (FLRT2), mRNA.
-1	-1	-1		0	-0.136015	-0.158071	-1.75604	-1.66997	-1.52224		91	1		CYGB	ILMN_8058	NM_134268.3	114757	38454323	NP_599030.1	ILMN_1758128	4010736	S	CGTCTTCAAGGATGTTTTGCTGCTGTGGCTCCTGCTGTGTCCCCTCCTGG	17	72035154-72035203	Homo sapiens cytoglobin (CYGB), mRNA.
-1	0	0		0	-0.0426452	-0.10564	-1.00979	-1.00566	-0.847079		92	1		OSTM1	ILMN_166793	NM_014028.3	28962	56699489	NP_054747.2	ILMN_1720303	6860376	S	CCTTAGAGGCCATCTGATGATAGATTCCCAGAGCTGGATGGATCCCTAGG	6	108469710-108469759	Homo sapiens osteopetrosis associated transmembrane protein 1 (OSTM1), mRNA.
-1	-1	0		0	-0.0492411	-0.00732322	-1.10582	-1.08215	-0.96426		93	1		C22ORF5	ILMN_10219	NM_012264.3	25829	63259328	NP_036396.2	ILMN_1747460	240731	S	ATTCCCACTCCCTTGGTTTTCGCCTGCCCAGCGTTGCTGTTTGCGTGGAG	22	36945607-36945656	Homo sapiens chromosome 22 open reading frame 5 (C22orf5), mRNA.
-1	-1	-1		0	-0.213956	-0.0427275	-1.9768	-2.05069	-2.10053		94	1		MFGE8	ILMN_11368	NM_005928.1	4240	5174556	NP_005919.1	ILMN_1756071	1260100	S	GGGCCCTCATGCTGGCTTTTCACCCCAGAGGACACAGGCAGCTTCCAAAA	15	87242940-87242989	Homo sapiens milk fat globule-EGF factor 8 protein (MFGE8), mRNA.
-1	-1	-1		0	-0.22167	-0.0842681	-1.40576	-1.4161	-1.4124		95	1		PPP2R2C	ILMN_18174	NM_020416.3	5522	109255252	NP_065149.2	ILMN_1680507	4560092	A	CGGTGGAAGGACCAGTGTAATAGTCACAGACTTGCATCCTGGCTCTGCTT			Homo sapiens protein phosphatase 2 (formerly 2A), regulatory subunit B, gamma isoform (PPP2R2C), transcript variant 1, mRNA.
-1	-1	-1		0	-0.345773	-0.167419	-1.31308	-1.4931	-1.42858		96	1		PMM1	ILMN_17005	NM_002676.1	5372	4505904	NP_002667.1	ILMN_1780236	4010273	S	GAAGAGGTTTCTTTCTGCACCAGGAGGAGGCGTGCTCAAGTATCGGTACG	22	40302951-40303000	Homo sapiens phosphomannomutase 1 (PMM1), mRNA.
-1	-1	-1		0	-0.373696	-0.377515	-1.48968	-1.59483	-1.47651		97	1		TCEAL3	ILMN_29324	NM_032926.2	85012	31543154	NP_116315.1	ILMN_1749478	2350575	A	GATGAGAATATTGCTGGCCCTGCTTTCCCTGGTAGGTATTTGCCAGGCCC	X	102751281-102751330	Homo sapiens transcription elongation factor A (SII)-like 3 (TCEAL3), transcript variant 2, mRNA.
-1	-1	0		0	-0.263573	-0.295182	-1.32222	-1.36472	-1.19109		98	1		PERP	ILMN_4512	NM_022121.2	64065	31377721	NP_071404.2	ILMN_1726161	650167	S	CTGGGCTCTATCATATAGACAGGCTTCTGATAGTTTGCAACTGTAAGCAG	6	138453890-138453939	Homo sapiens PERP, TP53 apoptosis effector (PERP), mRNA.
-1	-1	-1		0	-0.169752	-0.136868	-1.31979	-1.34221	-1.29419		99	1		FAM127A	ILMN_178711	NM_001078171.1	8933	118200334	NP_001071639.1	ILMN_1708143	130048	S	CCAGAAACCTCTTGTGTTCTTGCCTAGGCCCAGGTGTTCCTGGCAGCCAA			Homo sapiens family with sequence similarity 127, member A (FAM127A), mRNA.
-1	0	0		0	-0.152953	-0.15785	-1.00175	-1.06958	-1.01016		100	1		POLR1D	ILMN_17061	NM_015972.1	51082	7705739	NP_057056.1	ILMN_1767422	6420392	S	ACTCTGTCCTTCAGAAAGGCGTGATTCTAGCTGTTGACCCCTTGCAGCTG	13	27095481-27095530	Homo sapiens polymerase (RNA) I polypeptide D, 16kDa (POLR1D), transcript variant 1, mRNA.
-1	-1	0		0	-0.160602	-0.134236	-1.04696	-1.16713	-0.988095		101	1		ACTN4	ILMN_166616	NM_004924.3	81	34452697	NP_004915.2	ILMN_1725534	4050139	S	AGGAGATGGCCCCAACAAGCACCCCGCTTTTGCAGCAGAGGAGCTGAGTT	19	43912431-43912480	Homo sapiens actinin, alpha 4 (ACTN4), mRNA.
-1	-1	-1		0	0.46318	0.939121	-2.88091	-2.4226	-2.53924		102	1		PTGS2	ILMN_176524	NM_000963.1	5743	4506264	NP_000954.1	ILMN_1677511	1470682	S	GCCTATGTGCTAGCCCACAAAGAATATTGTCTCATTAGCCTGAATGTGCC	1	184908064-184908113	Homo sapiens prostaglandin-endoperoxide synthase 2 (prostaglandin G/H synthase and cyclooxygenase) (PTGS2), mRNA.
-1	-1	-1		0	0.198516	0.556227	-1.62092	-1.50521	-1.25664		103	1		RNF144	ILMN_170641	NM_014746.2	9781	38045937	NP_055561.2	ILMN_1777660	670132	S	CCTTCAGTGAGGGGTAGCTACATGCCCCATGCCTGCCCTTTCTTTCCTTC	2	7101357-7101406	Homo sapiens ring finger protein 144 (RNF144), mRNA.
-1	-1	-1		0	0.762715	0.609835	-3.25571	-2.91407	-2.24277		104	1		ANTXR2	ILMN_165233	NM_058172.3	118429	68342041	NP_477520.2	ILMN_1812926	240468	S	TGGCGGGCATGTGAGTGCACAAGATGGAAAGAGCGATTGGAGCATCCTGG	4	81045984-81046033	Homo sapiens anthrax toxin receptor 2 (ANTXR2), mRNA.
-1	-1	0		0	0.141715	0.0839094	-1.00297	-0.881763	-0.800284		105	1		FN1	ILMN_4516	NM_054034.2	2335	47132546	NP_473375.2	ILMN_1778237	4200167	A	GCAGGTGGAAGTGTGATCCCGTCGACCAATGCCAGGATTCAGAGACTGGG	2	215992327-215992353:215993641-215993663	Homo sapiens fibronectin 1 (FN1), transcript variant 7, mRNA.
-1	-1	-1		0	0.284391	0.282835	-1.5187	-1.12813	-1.19022		106	1		ARHGEF3	ILMN_18508	NM_019555.1	50650	9506400	NP_062455.1	ILMN_1781010	1450367	S	CTTTGTAGGCGCCATCAGCCACTTTTAGAAGCCATCAGCCAGTGTGTTGG	3	56736615-56736664	Homo sapiens Rho guanine nucleotide exchange factor (GEF) 3 (ARHGEF3), mRNA.
-1	0	0		0	0.20466	0.119447	-1.06336	-0.751337	-0.778943		107	1		PEA15	ILMN_180056	NM_003768.2	8682	21359835	NP_003759.1	ILMN_1771376	6620427	S	ACCTGCCCACCCACTCCTTATATTGCTGTGAGATTGCCCCTATCTTGTGC	1	158451675-158451724	Homo sapiens phosphoprotein enriched in astrocytes 15 (PEA15), mRNA.
-1	0	-1		0	0.058726	0.112042	-1.10944	-0.797599	-0.967267		108	1		GLIPR1	ILMN_3517	NM_006851.2	11010	110825979	NP_006842.2	ILMN_1769245	510402	S	GAGGGAATTACCCAACTTGGCCATATAAGAGAGGAGCCACCTGCAGTGCC			Homo sapiens GLI pathogenesis-related 1 (glioma) (GLIPR1), mRNA.
-1	-1	0		0	-0.342052	-0.331627	-1.42258	-1.65019	-1.14631		109	1		ADAMTS1	ILMN_169356	NM_006988.3	9510	50845383	NP_008919.3	ILMN_1673566	4920671	S	GCCGGAACAAAAATGAGGTGTGTAGAACAGGGTCCCACAGGTTTGGGGAC	21	27130839-27130888	Homo sapiens ADAM metallopeptidase with thrombospondin type 1 motif, 1 (ADAMTS1), mRNA.
-1	0	0		0	-0.299412	-0.142713	-1.07342	-1.25434	-0.791728		110	1		CAP1	ILMN_175047	NM_006367.2	10487	10938021	NP_006358.1	ILMN_1797604	1940634	S	GTGCCTGTCACCTGTCTTCACTGCCTCCTTTTCCCTGTCATGCTCATCAG	1	40310581-40310630	Homo sapiens CAP, adenylate cyclase-associated protein 1 (yeast) (CAP1), mRNA.
-1	-1	-1		0	-0.501433	-0.0734658	-1.4888	-1.5854	-1.15406		111	1		WBP5	ILMN_3272	NM_001006614.1	51186	55743146	NP_001006615.1	ILMN_1679838	5360059	A	CAGGCGGTGGTCCCTGAGGCCCGTGGAAGGAGTCAAACTTGCGGGAATTT	X	102498136-102498185	Homo sapiens WW domain binding protein 5 (WBP5), transcript variant 4, mRNA.
-1	0	-1		0	-0.496994	0.0106236	-1.53848	-1.54204	-1.05885		112	1		C18ORF37	ILMN_11145	NM_194281.2	125476	42822883	NP_919257.2	ILMN_1730294	5860563	S	GCGGTTCAGCACCATTGAAGAGTTTTCCTACATTCGGAGGCTGCCCTCTG	18	31302625-31302674	Homo sapiens chromosome 18 open reading frame 37 (C18orf37), mRNA.
-1	0	0		0	-0.340984	0.105816	-1.13156	-1.18938	-0.733252		113	1		RAB11FIP5	ILMN_2041	NM_015470.1	26056	24308074	NP_056285.1	ILMN_1740604	4890544	S	AGCCACACTTGGAGGAAAGTTGCAGGTGGGTTGGGCAGGGAGCAGGCATG	2	73154118-73154167	Homo sapiens RAB11 family interacting protein 5 (class I) (RAB11FIP5), mRNA.
-1	-1	-1		0	-0.396793	0.289824	-1.64635	-1.95306	-1.10474		114	1		DSG3	ILMN_174002	NM_001944.2	1830	119964717	NP_001935.2	ILMN_1655468	630300	S	CAGAAAGGGTGATCTGTCCCATTTCCAGTGTTCCTGGCAACCTAGCTGGC			Homo sapiens desmoglein 3 (pemphigus vulgaris antigen) (DSG3), mRNA.
-1	-1	-1		0	-0.253248	0.187818	-1.56357	-1.90593	-0.94797		115	1		PRKCDBP	ILMN_26260	NM_145040.2	112464	47132586	NP_659477.2	ILMN_1793476	610382	S	AAATGGAGAGTGTAGCCTGAGGGCTGGTGTTGCCTGCCTCCCCTGTGCTT	11	6296938-6296968:6296969-6296987	Homo sapiens protein kinase C, delta binding protein (PRKCDBP), mRNA.
0	-1	0		0	-0.0988331	0.20407	-0.955517	-1.11412	-0.562768		116	1		GNAI2	ILMN_4668	NM_002070.2	2771	49574535	NP_002061.1	ILMN_1775762	5870328	S	CCCTGCCCTCCACAGAATTGGGTTCCAAGGGCTGTTCCAGACAACTGCCA	3	50271511-50271560	Homo sapiens guanine nucleotide binding protein (G protein), alpha inhibiting activity polypeptide 2 (GNAI2), mRNA.
-1	-1	0		0	-0.171132	0.186794	-1.14792	-1.17359	-0.604836		117	1		TMBIM1	ILMN_14543	NM_022152.4	64114	50593007	NP_071435.2	ILMN_1705213	4590767	S	TAAGTGCCTTGAGCTGGAATGGGGAAGGGGGACAAGGGTCAGTCTGTCGG	2	218847290-218847339	Homo sapiens transmembrane BAX inhibitor motif containing 1 (TMBIM1), mRNA.
-1	-1	-1		0	-0.106794	0.330197	-1.88954	-1.81649	-1.55705		118	1		TMPRSS11D	ILMN_177089	NM_004262.2	9407	61744464	NP_004253.1	ILMN_1746928	7610010	S	TTCCTCCTTCTACAAGCTAACTCCCTGCATCTGGGCATCAGGACTGCTCC	4	68369357-68369406	Homo sapiens transmembrane protease, serine 11D (TMPRSS11D), mRNA.
-1	-1	-1		0	-0.139595	0.277782	-1.69749	-1.63035	-1.33512		119	1		DUSP14	ILMN_9561	NM_007026.1	11072	5902001	NP_008957.1	ILMN_1666546	4760110	S	TGGGGCCTCATTAACCCTTTAGAGACAAGCTTTGCCCCAGGCTGCGGACC	17	32947438-32947487	Homo sapiens dual specificity phosphatase 14 (DUSP14), mRNA.
-1	-1	-1		0	-0.178898	0.488754	-2.26689	-2.19568	-1.63451		120	1		FSTL1	ILMN_15510	NM_007085.3	11167	34304366	NP_009016.1	ILMN_1715426	2970296	S	TTTGGAAAGCAGGGTTCCTCTGCCTGCTAACAAGCCCACGTGGACCAGTC	3	121596007-121596056	Homo sapiens follistatin-like 1 (FSTL1), mRNA.
-1	-1	-1		0	-0.00186859	0.291989	-1.33124	-1.25312	-0.917265		121	1		RFTN1	ILMN_29470	NM_015150.1	23180	41872576	NP_055965.1	ILMN_1800787	1340170	S	CTGGCGAACCTTGGAGAGGGAATGCTGATTGTCTTGACCAAACCCACAGC	3	16332417-16332466	Homo sapiens raftlin, lipid raft linker 1 (RFTN1), mRNA.
-1	-1	-1		0	-0.124397	0.0948345	-2.40073	-2.43916	-1.76973		122	1		EMP3	ILMN_7403	NM_001425.1	2014	4503562	NP_001416.1	ILMN_1765446	5690477	S	GAAGGCGGTGCAGGTCCTCATGGTGCTCTCCCTCATTCTCTGCTGTCTCT	19	53524428-53524477	Homo sapiens epithelial membrane protein 3 (EMP3), mRNA.
-1	-1	-1		0	-0.0173748	0.149978	-1.16046	-1.15578	-0.884925		123	1		TPST1	ILMN_174128	NM_003596.2	8460	21361092	NP_003587.1	ILMN_1651950	6560136	S	GCTCTTGATCCCGATTTCATGCACAGCCCTGCAGTAAGGAGCCCAGAAGG	7	65462529-65462578	Homo sapiens tyrosylprotein sulfotransferase 1 (TPST1), mRNA.
-1	-1	-1		0	-0.0705782	0.141791	-1.2202	-1.41097	-0.98267		124	1		SC4MOL	ILMN_2770	NM_006745.3	6307	62865626	NP_006736.1	ILMN_1689842	2000369	I	GGCAACAAATGAAAGTGTCAGCATCTTTAGTTCAGCATCCTTGGCTGTGG	4	166473975-166474024	Homo sapiens sterol-C4-methyl oxidase-like (SC4MOL), transcript variant 1, mRNA.
0	-1	0		0	0.0346463	0.161921	-0.885248	-0.979992	-0.687214		125	1		PINK1	ILMN_27027	NM_032409.2	65018	112382374	NP_115785.1	ILMN_1666924	4880022	S	CACGAGGAACTCGTTTGAAGGGGGCAGCGTAGCATGTCTGATTTGCCACC			Homo sapiens PTEN induced putative kinase 1 (PINK1), nuclear gene encoding mitochondrial protein, mRNA.
-1	-1	-1		0	0.0800638	0.32158	-1.28008	-1.33715	-0.844339		126	1		ITM2B	ILMN_3199	NM_021999.2	9445	31542987	NP_068839.1	ILMN_1713733	2760358	S	GGGACCACAGTGACTTATTTGTAGTTGTTAGTTGCCCCTGCTACCCTAGT	13	47733745-47733794	Homo sapiens integral membrane protein 2B (ITM2B), mRNA.
-1	-1	-1		0	0.0862393	0.174752	-2.35803	-2.17359	-1.2004		127	1		COL17A1	ILMN_166420	NM_000494.3	1308	119829186	NP_000485.3	ILMN_1799105	6480246	I	GCGCCTTCCTGGAGGTGACACTTGATGGGGGTGTGTTCTGGTTACTGTTC			Homo sapiens collagen, type XVII, alpha 1 (COL17A1), mRNA.
-1	-1	0		0	-0.0282841	0.0813982	-1.07529	-1.03181	-0.599371		128	1		RGS12	ILMN_161894	NM_002926.3	6002	108773791	NP_002917.1	ILMN_1722834	5900215	I	CCCTCCATCCGTCTTGGTGGACACCTGTGTGGCTCTCACCTGCGTTTTGA			Homo sapiens regulator of G-protein signalling 12 (RGS12), transcript variant 2, mRNA.
-1	-1	-1		0	0.0692355	0.43239	-2.16929	-1.99368	-1.11157		129	1		LAMC2	ILMN_28991	NM_018891.1	3918	9845499	NP_061486.1	ILMN_1706519	6900133	I	GGAGCCTGCTCTAAGGCAGTAGAATGGTGGCTGGGAAGATGTGAAGGAAG	1	181476639-181476688	Homo sapiens laminin, gamma 2 (LAMC2), transcript variant 2, mRNA.
-1	-1	-1		0	0.06604	0.335915	-1.89351	-1.89541	-1.01609		130	1		ANPEP	ILMN_20088	NM_001150.1	290	4502094	NP_001141.1	ILMN_1763837	1770605	S	CTCCAGCCCACGTTCTCTCTGCCTGTGAGCCAGTCTAGTTCCTGATGACC	15	88129409-88129458	Homo sapiens alanyl (membrane) aminopeptidase (aminopeptidase N, aminopeptidase M, microsomal aminopeptidase, CD13, p150) (ANPEP), mRNA.
-1	-1	-1		0	0.0266112	0.251413	-1.37387	-1.3932	-0.786278		131	1		CD99	ILMN_9657	NM_002414.3	4267	34147599	NP_002405.1	ILMN_1785188	2370673	S	GGCCATTATTAAGTCCCTGTAACTCAAATGTCAACCCCACCGAGGCACCC	X	2669113-2669162	Homo sapiens CD99 molecule (CD99), mRNA.
0	-1	0		0	0.139622	0.252188	-1.11565	-1.07634	-0.601174		132	1		PDPN	ILMN_13245	NM_001006624.1	10630	54792059	NP_001006625.1	ILMN_1670490	6510482	A	AGTGCCTGCGGGGACAGGACTGTGGGTTTCTTGGTCACACCTGTGTTGGT	1	13816939-13816988	Homo sapiens podoplanin (PDPN), transcript variant 3, mRNA.
-1	-1	0		0	-0.1553	0.00313383	-1.36767	-1.42111	-0.929936		133	1		SMTN	ILMN_18885	NM_006932.3	6525	19913393	NP_008863.3	ILMN_1785618	3060358	A	TTAGCCCTCAGAACCGACGCCAGAACTTCGAGGTGGCCTTCTCATCTGCG	22	29825831-29825880	Homo sapiens smoothelin (SMTN), transcript variant 3, mRNA.
-1	-1	0		0	-0.0920486	-0.0282399	-1.24968	-1.3736	-0.856507		134	1		S100A6	ILMN_13161	NM_014624.3	6277	52352807	NP_055439.1	ILMN_1713636	1500553	S	GGAGTATGTCACCTTCCTGGGGGCCTTGGCTTTGATCTACAATGAAGCCC	1	151773806-151773855	Homo sapiens S100 calcium binding protein A6 (S100A6), mRNA.
-1	-1	0		0	-0.0818515	-0.0427395	-1.19272	-1.16236	-0.705015		135	1		ANXA2	ILMN_23981	NM_004039.2	302	50845389	NP_004030.1	ILMN_1755937	3780364	A	CGTGCTTGGGGTTCAGCTGGTGAGGCTGTCCCTGTAGGAAGAAAGCTCTG	15	58426725-58426774	Homo sapiens annexin A2 (ANXA2), transcript variant 3, mRNA.
-1	0	0		0	-0.539665	-0.545353	-2.05612	-1.78169	-1.39463		136	1		SPRR1B	ILMN_138240	NM_003125.1	6699	4507186	NP_003116.1	ILMN_1711174	6550246	A	AGCCTTGCCAGCCTCCACCTCAGGAACCATGCATCCCCAAAACCAAGGAG	1	151271513-151271562	Homo sapiens small proline-rich protein 1B (cornifin) (SPRR1B), mRNA.
-1	-1	0		0	-0.251502	-0.501883	-1.84333	-1.51737	-1.21446		137	1		PKP1	ILMN_16551	NM_001005337.1	5317	53729343	NP_001005337.1	ILMN_1663454	2850440	A	GGGGACCCAAGAGGCAGTGTTGCTGTCTGCATGTCCACCTTGGAATCTGG	1	199568466-199568515	Homo sapiens plakophilin 1 (ectodermal dysplasia/skin fragility syndrome) (PKP1), transcript variant 1a, mRNA.
-1	-1	-1		0	0.0403137	-0.116903	-2.08035	-1.85851	-1.30877		138	1		MSN	ILMN_173345	NM_002444.2	4478	53729335	NP_002435.1	ILMN_1659895	6620546	S	CACCACCCCCCACTCTGTGCCTGACCTTGAGGAGTCTTGTGTGCATTGCT	X	64878226-64878275	Homo sapiens moesin (MSN), mRNA.
-1	-1	0		0	0.0219707	-0.230528	-1.92922	-1.46559	-1.09122		139	1		SFN	ILMN_12370	NM_006142.3	2810	45238846	NP_006133.1	ILMN_1806607	7400408	S	CTCTGATCGTAGGAATTGAGGAGTGTCCCGCCTTGTGGCTGAGAACTGGA	1	27063337-27063386	Homo sapiens stratifin (SFN), mRNA.
-1	0	0		0	0.0261447	-0.11254	-1.2391	-0.871423	-0.874362		140	1		EFNB1	ILMN_165862	NM_004429.3	1947	31317225	NP_004420.1	ILMN_1654563	6110138	S	TCCCAGAGCAGCCATGGAAGGAGCTGGCCCTCACACCATCCACCTCCACA	X	67978440-67978489	Homo sapiens ephrin-B1 (EFNB1), mRNA.
-1	-1	0		0	-0.285111	-0.426066	-2.51538	-2.17392	-1.13737		141	1		KRT6B	ILMN_7664	NM_005555.3	3854	119703752	NP_005546.2	ILMN_1669820	990689	S	TCTGGGTGGTGGAGCCGGCCTTGCTGGTGGCTTTGGGGGCCCTGGCTTCC			Homo sapiens keratin 6B (KRT6B), mRNA.
-1	-1	0		0	-0.0415786	-0.1587	-2.3994	-1.91387	-0.671787		142	1		KRT6B	ILMN_7664	NM_005555.3	3854	119703752	NP_005546.2	ILMN_1698772	380332	S	CTCAGCCAGGCTCCCTGGGGTCAGCCGCTCTGGCTTCAGCAGCATCTCCG			Homo sapiens keratin 6B (KRT6B), mRNA.
-1	-1	0		0	0.109777	0.184693	-1.75773	-1.55035	-0.748348		143	1		COL17A1	ILMN_166420	NM_000494.3	1308	119829186	NP_000485.3	ILMN_1651282	1030524	A	GCTGGGGACACAGCATCAGCTCAAGACGTCACCCTCCATTCTGCACTCAG			Homo sapiens collagen, type XVII, alpha 1 (COL17A1), mRNA.
-1	0	0		0	0.0973445	0.086892	-1.1009	-0.889908	-0.541036		144	1		PLEK2	ILMN_9405	NM_016445.1	26499	7706642	NP_057529.1	ILMN_1811470	770309	S	CATTCAGGCCAGCAGCAAGGCTGAGCGAGCCGAGTGGATTGAAGCTATCA	14	66923812-66923861	Homo sapiens pleckstrin 2 (PLEK2), mRNA.
-1	-1	0		0	0.166497	0.212004	-1.38335	-1.141	-0.391707		145	1		MLZE	ILMN_15792	NM_031415.2	56169	93204877	NP_113603.1	ILMN_1721732	1980500	S	GTCCAGAGATGCTGGCCCTCGCCCAGTCTATGCTGTGAGTGTCCTTATGG	8	130829857-130829906	Homo sapiens melanoma-derived leucine zipper, extra-nuclear factor (MLZE), mRNA.
-1	0	0		0	0.0080879	-0.0844568	-1.23063	-0.636577	-0.497278		146	1		KRT17	ILMN_5566	NM_000422.1	3872	4557700	NP_000413.1	ILMN_1666845	4250360	S	CCCCTGCTTCAGTCCCTTCCCCATGCTTCCTTGCCTGATGACAATAAAGC	17	37029235-37029284	Homo sapiens keratin 17 (KRT17), mRNA.
-1	0	0		0	-0.736836	-0.369181	-1.19758	-1.73102	-1.23296		147	1		BNC1	ILMN_7662	NM_001717.2	646	19743791	NP_001708.2	ILMN_1751465	6450379	I	GAGGTCTCATATGTTACCCCAGGGAGTTCTCAGAGGATTGGGTTGGCCTC	15	81716601-81716650	Homo sapiens basonuclin 1 (BNC1), mRNA.
-1	0	0		0	-0.720396	-0.508612	-1.01288	-1.21266	-0.971263		148	1		JAG1	ILMN_21187	NM_000214.1	182	4557678	NP_000205.1	ILMN_1671316	610056	S	CATCTGGAGTTCTCAAAGACCTGGGGCTGCTGTGAAGCTGGAACTGCGGG	20	10566418-10566467	Homo sapiens jagged 1 (Alagille syndrome) (JAG1), mRNA.
-1	-1	0		0	-0.325518	-0.593821	-1.1692	-1.39495	-0.628143		149	1		PYCARD	ILMN_5073	NM_013258.3	29108	22035618	NP_037390.2	ILMN_1698766	870358	A	ACGTTGAGTGGCTGCTGGATGCTCTGTACGGGAAGGTCCTGACGGATGAG	16	31120562-31120611	Homo sapiens PYD and CARD domain containing (PYCARD), transcript variant 1, mRNA.
-1	-1	0		0	-0.193789	-0.366218	-1.76001	-1.83133	-1.31504		150	1		ADAM19	ILMN_12727	NM_033274.2	8728	73747890	NP_150377.1	ILMN_1713751	5720647	I	TCCAAGCCCACATTTCCAAAGTCACCCCCAACGCGTCCTCTCACACCGTC	5	156837104-156837153	Homo sapiens ADAM metallopeptidase domain 19 (meltrin beta) (ADAM19), transcript variant 2, mRNA.
-1	-1	0		0	-0.0256234	-0.212796	-1.04531	-1.20784	-0.799687		151	1		FKBP1A	ILMN_29213	NM_054014.1	2280	17149835	NP_463460.1	ILMN_1683969	110475	A	GAGGCTGGGAAGAAGGGGTTGCCCAGATGAGTGTGGGTCAGAGAGCCAAA	20	1300860-1300884:1304135-1304159	Homo sapiens FK506 binding protein 1A, 12kDa (FKBP1A), transcript variant 12A, mRNA.
-1	-1	0		0	-0.0221753	-0.316923	-1.01605	-1.14014	-0.750026		152	1		TAGLN2	ILMN_14546	NM_003564.1	8407	4507356	NP_003555.1	ILMN_1700426	2000136	S	AGAACGTGATCGGGTTACAGATGGGCACCAACCGCGGGGCGTCTCAGGCA	1	158155252-158155301	Homo sapiens transgelin 2 (TAGLN2), mRNA.
-1	-1	0		0	-0.225902	-0.409667	-1.23432	-1.38322	-0.811006		153	1		SH3BGRL3	ILMN_14988	NM_031286.3	83442	110227860	NP_112576.1	ILMN_1737163	4050706	S	ATCACCACACTCCCCCCAGCCTTCACCTGGCCATGAAGGACCTTTTGACC			Homo sapiens SH3 domain binding glutamic acid-rich protein like 3 (SH3BGRL3), mRNA.
-1	-1	0		0	-0.305039	-0.590385	-1.20931	-1.32202	-0.943114		154	1		SERPINB5	ILMN_13160	NM_002639.2	5268	52851464	NP_002630.1	ILMN_1793888	6400161	S	CATCTGGTCATGTGGTTGGCACTAGACTGGTGGCAGGGGCTTCTAGCTGA	18	59322830-59322879	Homo sapiens serpin peptidase inhibitor, clade B (ovalbumin), member 5 (SERPINB5), mRNA.
-1	0	0		0	-0.290794	-0.374908	-1.00439	-1.01728	-0.745023		155	1		DGKA	ILMN_167287	NM_201444.2	1606	41872487	NP_958852.1	ILMN_1806863	6550390	A	CTTGAACCCACCTCCCTGTCCCTGGACTCTACTCCCGAGGCTCTGTACAT	12	54633848-54633897	Homo sapiens diacylglycerol kinase, alpha 80kDa (DGKA), transcript variant 1, mRNA.
-1	-1	0		0	-0.104976	-2.1684	-2.01423	-2.14709	-3.35201		156	1		KRT5	ILMN_7654	NM_000424.3	3852	119395753	NP_000415.2	ILMN_1801632	5670300	S	ACCACATTCTTTGGTTCCCAGGAGAGCCCCATTCCCAGCCCCTGGTCTCC			Homo sapiens keratin 5 (epidermolysis bullosa simplex, Dowling-Meara/Kobner/Weber-Cockayne types) (KRT5), mRNA.
0	-1	0		0	0.13764	-0.835021	-0.918423	-0.871676	-1.40152		157	1		HSPH1	ILMN_1157	NM_006644.2	10808	42544158	NP_006635.2	ILMN_1712888	1230528	S	CCTGCCAAGGTAGTTTTCTTGCATTTTGCTCTCCATTCAGCATGTGTGTG	13	30609055-30609104	Homo sapiens heat shock 105kDa/110kDa protein 1 (HSPH1), mRNA.
-1	-1	0		0	-0.150619	-1.83412	-1.21787	-1.33166	-1.9162		158	1		MFAP5	ILMN_184015	NM_003480.2	8076	46359073	NP_003471.1	ILMN_1733415	2000576	S	TCACGAACTTGACCCTCCTACTCCACATTGCAACATTTCCATCAGACAGC	12	8689900-8689949	Homo sapiens microfibrillar associated protein 5 (MFAP5), mRNA.
-1	0	0		0	-0.511504	-1.7277	-1.369	-1.43128	-1.45944		159	1		IGFL2	ILMN_7069	NM_001002915.1	147920	50897279	NP_001002915.1	ILMN_1745238	6250356	S	TGCAGCTCCAAGCCATTGTATGGCCCATGTGGGAGACTGATGGGACATGG	19	51356287-51356336	Homo sapiens IGF-like family member 2 (IGFL2), mRNA.
-1	0	0		0	-0.535814	-1.63073	-1.26884	-1.28249	-1.25166		160	1		GJB2	ILMN_175314	NM_004004.4	2706	118572604	NP_003995.2	ILMN_1769388	6330242	S	GATGAGCTTTGTCTACTTCAAAAGTTTGTTTGCTTACCCCTTCAGCCTCC			Homo sapiens gap junction protein, beta 2, 26kDa (GJB2), mRNA.
-1	0	0		0	0.390672	-0.405446	-1.20007	-0.152092	-0.633708		161	1		TUBB	ILMN_160455	NM_001069.1		4507728		ILMN_1343292	4590356	S	CTCAGATCAATCGTGCATCCTTAGTGAACTTCTGTTGTCCTCAAGCATGG			Homo sapiens tubulin, beta polypeptide (TUBB), mRNA.
0	-1	-1		0	0.515046	-0.438147	-0.860239	-0.576741	-1.45325		162	1		TMEM158	ILMN_13668	NM_015444.2	25907	116805333	NP_056259.2	ILMN_1792455	4180369	S	GAACCTTTTCCAAGTTGATCTATCCAGTGACGTGGCCTGGTGGGCGTTTC			Homo sapiens transmembrane protein 158 (TMEM158), mRNA.
0	-1	0		0	0.836659	-0.0920319	-0.863185	-0.506184	-0.911785		163	1		FLJ14213	ILMN_25398	NM_024841.2	79899	40254972	NP_079117.2	ILMN_1697491	6200333	S	GAGAGCTATTGGAGTGAGAGCTGAGGTGTCCTTAACCACTTTTTCTCTCC	11	36443132-36443181	Homo sapiens hypothetical protein FLJ14213 (FLJ14213), mRNA.
0	-1	0		0	0.478487	-0.00655495	-0.585375	-0.579115	-0.576688		164	1		WNT5A	ILMN_164155	NM_003392.3	7474	40806204	NP_003383.2	ILMN_1800317	2190703	S	CTCCAAGAGATCGTTAGCAGCATCAGTCCACAAACACTTAGTGGCCCACA	3	55475376-55475425	Homo sapiens wingless-type MMTV integration site family, member 5A (WNT5A), mRNA.
-1	0	-1		0	-0.820015	0.0338359	-1.47586	-1.41873	-1.3242		165	2		CITED4	ILMN_15271	NM_133467.2	163732	38455425	NP_597724.1	ILMN_1787691	7050228	S	GCTTCAGCTTTCGGACTCTGGTTCTTGGATCGTGTCCTCTCCCCCTCGCC	1	41099537-41099586	Homo sapiens Cbp/p300-interacting transactivator, with Glu/Asp-rich carboxy-terminal domain, 4 (CITED4), mRNA.
-1	-1	-1		0	-0.468287	0.165178	-1.8487	-2.15868	-1.65122		166	2		C6ORF1	ILMN_27122	NM_178508.3	221491	56786152	NP_848603.2	ILMN_1744196	1450753	A	AATCCCCAGGCAGGCTTTGGAGTTGTTTCCATGGTGATGGGGCCAGATGT	6	34322193-34322242	Homo sapiens chromosome 6 open reading frame 1 (C6orf1), transcript variant 1, mRNA.
-1	-1	-1		0	-0.519625	0.120849	-1.68477	-1.93749	-1.51126		167	2		WNT7A	ILMN_168694	NM_004625.3	7476	34328912	NP_004616.2	ILMN_1778575	70037	S	CAGAGCCCTCAACTATTCTGTTCCACACCCAATGCTGCTCCACCCTCCCC	3	13835227-13835276	Homo sapiens wingless-type MMTV integration site family, member 7A (WNT7A), mRNA.
-1	-1	-1		0	-0.333032	0.0392694	-1.19806	-1.53704	-1.18979		168	2		TFAP2A	ILMN_176394	NM_001042425.1	7020	109389357	NP_001035890.1	ILMN_1765574	1990433	I	GAACAGGCCGTGAAGCCAGCAGAGAAAAGTTCTGCCAAGTTTGTGAACCC			Homo sapiens transcription factor AP-2 alpha (activating enhancer binding protein 2 alpha) (TFAP2A), transcript variant 3, mRNA.
0	0	-1		0	-0.516529	0.097555	-0.973621	-1.48822	-0.976223		169	2		XPC	ILMN_168086	NM_004628.3	7508	54607142	NP_004619.2	ILMN_1790807	290189	S	AGTCTTCATCTGTCCGACAAGTTCACTCGCCTCGGTTGCGGACCTAGGAC	3	14161982-14162031	Homo sapiens xeroderma pigmentosum, complementation group C (XPC), mRNA.
-1	-1	-1		0	-0.785893	0.331151	-2.15719	-2.26712	-1.40823		170	2		ADRB2	ILMN_2022	NM_000024.4	154	116686129	NP_000015.1	ILMN_1695590	1580554	S	CAGCTGTGAACATGGACTCTTCCCCCACTCCTCTTATTTGCTCACACGGG			Homo sapiens adrenergic, beta-2-, receptor, surface (ADRB2), mRNA.
-1	-1	-1		0	-0.612683	0.44174	-1.56291	-1.85597	-0.990189		171	2		GJB3	ILMN_8338	NM_024009.2	2707	54607054	NP_076872.1	ILMN_1652390	4570324	A	TCAGGCAGTGGTGCTCCCATCTTCCTCCCCACAACTGTGCTCAGGCTGGT	1	35024404-35024453	Homo sapiens gap junction protein, beta 3, 31kDa (GJB3), transcript variant 1, mRNA.
0	0	-1		0	-0.321749	0.388685	-1.02786	-1.17367	-0.663474		172	2		LOC388610	ILMN_18385	NM_001013642.1	388610	61966740	NP_001013664.1	ILMN_1695946	520386	S	CGTGGGAGTGTGCTTGTGGCCCCTCAGAAAGATAGTCTGCTGGCTCCTAG	1	27199449-27199498	Homo sapiens hypothetical LOC388610 (LOC388610), mRNA.
-1	0	0		0	-0.831731	0.704017	-2.04554	-2.51669	-0.986731		173	2		ZBED2	ILMN_178112	NM_024508.3	79413	56790946	NP_078784.2	ILMN_1688392	7510091	S	GCACTCGGTTTTGGTGGAGCTGACGATTTTGAGGGCTGAGGCTGGTTAGG	3	112794701-112794750	Homo sapiens zinc finger, BED-type containing 2 (ZBED2), mRNA.
-1	0	-1		0	-0.391896	0.485383	-1.44687	-1.38894	-0.756807		174	2		TNFRSF25	ILMN_19395	NM_148970.1	8718	23200030	NP_683871.1	ILMN_1723900	620040	A	GTCGAGAGGGGGTGAAGACATTTCTCAACTTCTCGGCCGGAGTTTGGCTG	1	6443843-6443892	Homo sapiens tumor necrosis factor receptor superfamily, member 25 (TNFRSF25), transcript variant 7, mRNA.
-1	-1	-1		0	-0.216788	0.596681	-1.11386	-1.26275	-0.556638		175	2		CARHSP1	ILMN_164906	NM_001042476.1	23589	109715853	NP_001035941.1	ILMN_1809477	3190445	S	GGGGTGTTCCCGGCCATCAGCACAGCCTATGACCATTGCAACAACCTCTC			Homo sapiens calcium regulated heat stable protein 1, 24kDa (CARHSP1), transcript variant 2, mRNA.
-1	-1	-1		0	-0.191202	0.596274	-2.06167	-2.11078	-1.9331		176	2		MSLN	ILMN_25981	NM_005823.4	10232	68303642	NP_005814.2	ILMN_1699704	2750184	A	TTCCACCCCAAGAGAACTCGCGCTCAGTAAACGGGAACATGCCCCCTGCA	16	758810-758859	Homo sapiens mesothelin (MSLN), transcript variant 1, mRNA.
-1	-1	-1		0	-0.016876	0.573994	-1.44687	-1.42099	-1.34234		177	2		LCP1	ILMN_170275	NM_002298.2	3936	7382490	NP_002289.1	ILMN_1662932	3440608	S	ATTGCTCTGGATCTGTTCCTTGGCAGTGGACTCAGAAAGCCAACATGTGG	13	45598252-45598301	Homo sapiens lymphocyte cytosolic protein 1 (L-plastin) (LCP1), mRNA.
-1	-1	-1		0	-0.287252	0.401236	-1.63051	-1.63798	-1.34649		178	2		FLJ21511	ILMN_1839	NM_025087.1	80157	13376643	NP_079363.1	ILMN_1752208	5080044	S	CGAGGGCTGATCAGGTTGGGTTATGCAAGAATCTCCCATGCTGAACTGAG	4	48741608-48741621:48747468-48747503	Homo sapiens hypothetical protein FLJ21511 (FLJ21511), mRNA.
-1	-1	-1		0	-0.114725	0.415356	-1.10733	-1.13471	-0.927893		179	2		CYP2S1	ILMN_176930	NM_030622.6	29785	51988884	NP_085125.1	ILMN_1705403	240131	I	TCACTGATCTACAGCCCCTGTTCGGCGTCAGAGTCCCCACTAGACCCAGT	19	46405106-46405155	Homo sapiens cytochrome P450, family 2, subfamily S, polypeptide 1 (CYP2S1), mRNA.
0	0	-1		0	-0.0564131	0.303072	-0.902649	-0.884136	-0.740576		180	2		UNQ1940	ILMN_3146	NM_205855.1	389558	45504350	NP_995327.1	ILMN_1671718	3460037	S	CCTGCCCCAGCTCTTGGCACCATTATTCTGCTTTCTGTTTTTGAGAGTCT	7	135065086-135065135	Homo sapiens HWKM1940 (UNQ1940), mRNA.
0	0	-1		0	-0.213204	0.358772	-0.98497	-1.13476	-0.941776		181	2		FOXD1	ILMN_182299	NM_004472.2	2297	89903020	NP_004463.1	ILMN_1704418	4860524	S	CGCCCTGTCCAGGCACTAGAGGCTCCCTTGACGTTTGGCAGATGAAAAAC	5	72778221-72778270	Homo sapiens forkhead box D1 (FOXD1), mRNA.
0	0	-1		0	-0.218334	0.427833	-0.906041	-1.00633	-0.795469		182	2		SSFA2	ILMN_4525	NM_006751.3	6744	34222128	NP_006742.2	ILMN_1742260	5700343	S	GTGGCAAGGAAGAAAGTGTTCCGAGCATCGGTGGCTCTAACGCCAACAGC	2	182495136-182495185	Homo sapiens sperm specific antigen 2 (SSFA2), mRNA.
-1	-1	-1		0	-0.10877	0.477236	-1.59123	-1.70323	-1.28236		183	2		CCDC92	ILMN_2877	NM_025140.1	80212	13376724	NP_079416.1	ILMN_1731107	1010762	S	AGGGCGGCACCGATCACCGAGCAGCCGTGCGTGTATCTCAAGGAACTAAA	12	122987019-122987068	Homo sapiens coiled-coil domain containing 92 (CCDC92), mRNA.
-1	-1	-1		0	0.0119706	0.507561	-1.53781	-1.55349	-1.09221		184	2		MGLL	ILMN_166333	NM_007283.5	11343	51242951	NP_009214.1	ILMN_1738589	5900692	I	GCCTGGTTCTGATTCTCCAGGCTGTCGTGGTTGTGGAATGCAAACGCCAG	3	129023857-129023906	Homo sapiens monoglyceride lipase (MGLL), transcript variant 1, mRNA.
-1	-1	-1		0	-0.122509	0.428326	-1.14516	-1.25517	-0.831438		185	2		RALA	ILMN_164730	NM_005402.2	5898	33946328	NP_005393.2	ILMN_1755364	450762	S	GCTTTGAGACCTTTCCTCTCCTGGGTACTGAGGTGCTATGAAGCCAACTG	7	39714098-39714147	Homo sapiens v-ral simian leukemia viral oncogene homolog A (ras related) (RALA), mRNA.
-1	-1	-1		0	-0.201223	0.184446	-1.21436	-1.38262	-0.953074		186	2		SC4MOL	ILMN_2770	NM_006745.3	6307	62865626	NP_006736.1	ILMN_1720889	70669	A	GCACCAAGAACTTCCATTCTAATCTAGAGCTGACCAGTTTGAGCTGATTC	4	166483370-166483419	Homo sapiens sterol-C4-methyl oxidase-like (SC4MOL), transcript variant 1, mRNA.
-1	-1	-1		0	-0.209025	0.491152	-1.83255	-1.703	-1.13645		187	2		FSTL3	ILMN_13221	NM_005860.2	10272	95104789	NP_005851.1	ILMN_1730670	10201	S	GTGCCTGCGTGTAAACCACAGCCTCAGACCAGCTATGGGGAGAGGACAAC			Homo sapiens follistatin-like 3 (secreted glycoprotein) (FSTL3), mRNA.
-1	0	0		0	-0.0448519	0.296009	-1.0159	-0.894173	-0.631003		188	2		C19ORF58	ILMN_29105	NM_024050.4	79016	60279701	NP_076955.1	ILMN_1694530	2070112	S	TGCACGCACGTTGGGGAGAAGTCGGCCCTTGGGATCTTTCTCTTGAGTCA	19	17291997-17292046	Homo sapiens chromosome 19 open reading frame 58 (C19orf58), mRNA.
-1	-1	-1		0	-0.294652	0.778826	-2.19683	-2.15977	-1.31108		189	2		TMEM40	ILMN_3602	NM_018306.2	55287	31542666	NP_060776.2	ILMN_1705054	6020224	S	GGGCTGGGGCCCCTTGGTGAACCTGATGCAGGTAAGATGCTGAGGACTAA	3	12750771-12750820	Homo sapiens transmembrane protein 40 (TMEM40), mRNA.
-1	-1	-1		0	-0.0690389	0.583929	-1.41002	-1.39998	-0.760773		190	2		P4HA2	ILMN_180321	NM_004199.2	8974	63252889	NP_004190.1	ILMN_1795778	7400672	A	CTGCCCTGTGCTTGTGGGCTGCAAGTGGGTCTCCAATAAGTGGTTCCATG	5	131556651-131556672:131558518-131558545	Homo sapiens procollagen-proline, 2-oxoglutarate 4-dioxygenase (proline 4-hydroxylase), alpha polypeptide II (P4HA2), transcript variant 1, mRNA.
-1	-1	-1		0	-0.0499898	0.611307	-1.34581	-1.38376	-0.925149		191	2		LAMP2	ILMN_29225	NM_002294.1	3920	4504956	NP_002285.1	ILMN_1673282	4200482	I	CAGATGACGACAACTTCCTTGTGCCCATAGCGGTGGGAGCTGCCTTGGCA	X	119449280-119449329	Homo sapiens lysosomal-associated membrane protein 2 (LAMP2), transcript variant LAMP2A, mRNA.
-1	-1	-1		0	-0.077865	0.613593	-1.28074	-1.26751	-0.853443		192	2		MGLL	ILMN_6499	NM_001003794.1	11343	51242952	NP_001003794.1	ILMN_1657708	5490301	A	ACCCTACAGGCCTCAGTTCCTTGCAGAGGTGAGGGGTAGAGAGTCAGCCT	3	128890930-128890979	Homo sapiens monoglyceride lipase (MGLL), transcript variant 2, mRNA.
0	0	-1		0	0.0115439	0.462866	-0.973935	-0.936038	-0.639088		193	2		LAMP2	ILMN_29225	NM_002294.1	3920	4504956	NP_002285.1	ILMN_1659753	6400113	A	CTGGGATGCCCCCCTGGGAAGTTCTTATATGTGCAACAAAGAGCAGACTG	X	119459696-119459745	Homo sapiens lysosomal-associated membrane protein 2 (LAMP2), transcript variant LAMP2A, mRNA.
-1	0	-1		0	-0.350656	0.565589	-1.16761	-1.01217	-0.926055		194	2		SBSN	ILMN_1498	NM_198538.1	374897	38348365	NP_940940.1	ILMN_1712759	7210504	S	AACACGCCTTTCATCAACCTTCCCGCCCTGTGGAGGAGCGTCGCCAACAT	19	40706261-40706275:40707453-40707487	Homo sapiens suprabasin (SBSN), mRNA.
-1	0	-1		0	-0.34896	1.19506	-1.49157	-1.53945	-1.20828		195	2		UPP1	ILMN_1606	NM_181597.1	7378	31742507	NP_853628.1	ILMN_1798256	2260035	A	ATCAAGAAGAAACTGAGCAAGGCCTGAGCGCTGCCCTGCACCTCCGCAGA	7	48114453-48114479:48114480-48114502	Homo sapiens uridine phosphorylase 1 (UPP1), transcript variant 2, mRNA.
0	0	-1		0	-0.10757	0.79873	-0.978	-1.03572	-0.74624		196	2		ARFGAP3	ILMN_17507	NM_014570.3	26286	28416437	NP_055385.2	ILMN_1731287	1820360	S	GCGGATGCTGGATGGGCCTGCAGAAACAACACTCACCACACACACTTCCT	22	41523100-41523149	Homo sapiens ADP-ribosylation factor GTPase activating protein 3 (ARFGAP3), mRNA.
-1	-1	-1		0	-0.258774	0.813003	-1.28976	-1.39939	-0.786386		197	2		RRAS	ILMN_23748	NM_006270.2	6237	20127497	NP_006261.1	ILMN_1780825	1690521	S	CATACCCACCCTTACTTCCTGGCCTCTTCTGGGCTACTGCCACTGTGTGC	19	54830468-54830517	Homo sapiens related RAS viral (r-ras) oncogene homolog (RRAS), mRNA.
-1	0	-1		0	-0.318856	0.624039	-1.11098	-1.20811	-0.695629		198	2		LYST	ILMN_177501	NM_000081.2	1130	54292122	NP_000072.2	ILMN_1799951	3400692	I	GCTGCATTTAGATCACCGTGTGCTCAGGCCAGGTGTGAATCCTGAGGTCC	1	233891370-233891419	Homo sapiens lysosomal trafficking regulator (LYST), transcript variant 1, mRNA.
0	0	-1		0	-0.294264	0.646195	-0.954805	-0.955464	-0.556907		199	2		OXSR1	ILMN_167451	NM_005109.2	9943	75709206	NP_005100.1	ILMN_1811489	3890327	S	GAGTGCACCTCTTTGACTAGGTCCCAGGATCCCCTTGTCCCTGGAGTAGG	3	38271632-38271681	Homo sapiens oxidative-stress responsive 1 (OXSR1), mRNA.
-1	-1	-1		0	-0.160791	0.857467	-1.44198	-1.47477	-1.02775		200	2		CDC42EP5	ILMN_21209	NM_145057.2	148170	30089965	NP_659494.2	ILMN_1774982	2510270	S	CTTCCCGCCCGGCACCCCACTTCTGTATACATAAACGGCCAAGGTGTGTG	19	59668026-59668075	Homo sapiens CDC42 effector protein (Rho GTPase binding) 5 (CDC42EP5), mRNA.
0	-1	-1		0	-0.0617397	0.724557	-1.27841	-1.42448	-0.778438		201	2		FTH1	ILMN_11546	NM_002032.2	2495	56682958	NP_002023.2	ILMN_1683146	3190010	S	GTCTTTGAGGTCTTGGGATGAATCAGAAATCTATCCAGGCTATCTTCCAG	11	61488556-61488605	Homo sapiens ferritin, heavy polypeptide 1 (FTH1), mRNA.
0	0	-1		0	-0.0853162	0.572857	-0.81857	-0.918934	-0.513865		202	2		SQLE	ILMN_183123	NM_003129.3	6713	62865634	NP_003120.2	ILMN_1772241	1710093	S	CTTAGAAGCCACTGACAATTCTCATCTGAGGTCCATGCCAGCAAGCTTCC	8	126092979-126093028	Homo sapiens squalene epoxidase (SQLE), mRNA.
0	0	-1		0	-0.391726	0.48392	-0.790195	-0.986865	-0.757029		203	2		SLC44A2	ILMN_5176	NM_020428.2	57153	31377726	NP_065161.2	ILMN_1771987	4050523	S	GCACACCCCTGCGTGTAACTGCATTCCAACCACTAATAAAGTGCCTATTG	19	10616176-10616225	Homo sapiens solute carrier family 44, member 2 (SLC44A2), mRNA.
0	0	-1		0	-0.354046	0.529007	-0.764231	-0.994638	-0.528943		204	2		ARRDC1	ILMN_11748	NM_152285.2	92714	65288282	NP_689498.1	ILMN_1807674	3930528	S	GGGCCAGTGCCCACTACCAGCACCTTGATTCTTCCTCCAGAGTACAGTTC	9	139629207-139629256	Homo sapiens arrestin domain containing 1 (ARRDC1), mRNA.
0	0	-1		0	-0.253381	1.24316	-0.983683	-1.19183	-0.725793		205	2		LHFPL2	ILMN_26106	NM_005779.2	10184	108773776	NP_005770.1	ILMN_1811077	130289	S	GACTGTGGTGAAACTCCTTCCAAGGCTGAGGGGGTCAGTAGGTGCTCTGG			Homo sapiens lipoma HMGIC fusion partner-like 2 (LHFPL2), mRNA.
0	0	-1		0	-0.351397	0.683585	-0.570855	-0.750986	-0.499993		206	2		PLCD1	ILMN_33274	NM_006225.2	5333	90265804	NP_006216.2	ILMN_1769394	630209	S	ACCGCCATGTCCACCTCATGTCTAAGAACGGGGACCAGCATCCATCAGCC	3	38024300-38024349	Homo sapiens phospholipase C, delta 1 (PLCD1), mRNA.
0	0	-1		0	-0.425239	1.47519	-1.46347	-1.57715	-1.44712		207	2		CRYAB	ILMN_6827	NM_001885.1	1410	4503056	NP_001876.1	ILMN_1729216	6290368	S	GTCCTCACTGTGAATGGACCAAGGAAACAGGTCTCTGGCCCTGAGCGCAC	11	111284752-111284801	Homo sapiens crystallin, alpha B (CRYAB), mRNA.
0	0	-1		0	-0.116715	0.563028	-0.46894	-0.541476	-0.470595		208	2		DHDH	ILMN_7952	NM_014475.3	27294	126273597	NP_055290.1	ILMN_1689200	4730102	S	AAGGCCATTGGAGTCACCTTCCCCCAAGACAAACGCTGATGTATCCCCGA			Homo sapiens dihydrodiol dehydrogenase (dimeric) (DHDH), mRNA.
0	0	-1		0	-0.179221	0.446124	-0.686662	-0.727599	-0.697172		209	2		HSD17B2	ILMN_19014	NM_002153.1	3294	4504502	NP_002144.1	ILMN_1808713	130563	S	CCCTTTTGCCTATTACACGCCAGGGAAAGGCGCTTACTTGTGGATCTGCC	16	80689377-80689426	Homo sapiens hydroxysteroid (17-beta) dehydrogenase 2 (HSD17B2), mRNA.
0	0	-1		0	-0.162623	0.494963	-0.66631	-0.622223	-0.618027		210	2		CLIP2	ILMN_182114	NM_003388.4	7461	116008446	NP_003379.3	ILMN_1798846	1030653	A	GAAGTGTGGCGAGTCTGTGCTCGGGACAATAAAGCTTGTGACAGGTCCAG			Homo sapiens CAP-GLY domain containing linker protein 2 (CLIP2), transcript variant 1, mRNA.
0	0	-1		0	-0.137981	0.595448	-0.667864	-0.649287	-0.696266		211	2		GALNT5	ILMN_18326	NM_014568.1	11227	32698685	NP_055383.1	ILMN_1658575	1260762	S	ATGTGGAGAATGGTGTATAGCCCCCATCCCTGATAAAGGAGCCGTAAGGC	2	157873363-157873412	Homo sapiens UDP-N-acetyl-alpha-D-galactosamine:polypeptide N-acetylgalactosaminyltransferase 5 (GalNAc-T5) (GALNT5), mRNA.
0	0	-1		0	-0.082268	1.42493	-1.29328	-1.33509	-0.981578		212	2		NDRG4	ILMN_8824	NM_022910.1	65009	13430863	NP_075061.1	ILMN_1697179	2650563	A	CAGAATGTTTGGGCAGGGGCTGCTGGTGCTGCTTGGGTTTTGGGTTGAGG	16	57104860-57104909	Homo sapiens NDRG family member 4 (NDRG4), mRNA.
0	0	-1		0	0.0121224	0.791867	-0.699356	-0.630504	-0.491332		213	2		JOSD1	ILMN_21647	NM_014876.3	9929	34222319	NP_055691.1	ILMN_1798536	6510180	S	TATCCAATTCTGGTGCTTAGGAACAGGGACCCATGCTGATGCCCAAGGGC	22	37411744-37411793	Homo sapiens Josephin domain containing 1 (JOSD1), mRNA.
0	0	-1		0	-0.00692174	1.08018	-0.868201	-0.890558	-0.823454		214	2		IL13RA2	ILMN_20214	NM_000640.2	3598	26787976	NP_000631.1	ILMN_1688722	360731	S	GTAACCGGTCTGCTTTTGCGTAAGCCAAACACCTACCCAAAAATGATTCC	X	114144920-114144925:114146016-114146059	Homo sapiens interleukin 13 receptor, alpha 2 (IL13RA2), mRNA.
-1	-1	-1		0	0.222734	2.32477	-1.6409	-1.65371	-1.50141		215	2		ZP4	ILMN_3954	NM_021186.2	57829	23397679	NP_067009.1	ILMN_1711662	4880673	S	GGCCCCATGATTCTACTCCAAGCCACTAAGGACCCTCCAGAAAAGCTCCG	1	236112471-236112472:236112665-236112712	Homo sapiens zona pellucida glycoprotein 4 (ZP4), mRNA.
0	0	-1		0	0.0778676	0.72317	-0.485809	-0.455053	-0.389386		216	2		CLDN14	ILMN_19370	NM_012130.2	23562	21536295	NP_036262.1	ILMN_1736787	7100754	A	CCGGCGGGACTGTCAATGGAGGCAGGGGTTCCAGCACAAAGTTTACTTCT	21	36755048-36755097	Homo sapiens claudin 14 (CLDN14), transcript variant 2, mRNA.
0	-1	-1		0	0.159876	1.22918	-0.93574	-0.985314	-0.501782		217	2		AKR1B1	ILMN_12223	NM_001628.2	231	24497579	NP_001619.1	ILMN_1701731	5890327	S	GCTGTGGTTGCCTGCTCGTCCCCAAGTGACCTATACCTGTGTTTCTTGCC	7	133777968-133778017	Homo sapiens aldo-keto reductase family 1, member B1 (aldose reductase) (AKR1B1), mRNA.
-1	-1	-1		0	0.23827	2.16157	-1.45228	-1.37013	-0.748334		218	2		QPCT	ILMN_6510	NM_012413.3	25797	68216098	NP_036545.1	ILMN_1741727	4780672	S	CAGTTCTGCATCTGATACCGTCTCCTTTCCCTGAAGTCTGGCACACCATG	2	37453335-37453384	Homo sapiens glutaminyl-peptide cyclotransferase (glutaminyl cyclase) (QPCT), mRNA.
0	0	-1		0	0.118211	0.863407	-0.560444	-0.578038	-0.319177		219	2		ROBO3	ILMN_24988	NM_022370.2	64221	48476181	NP_071765.2	ILMN_1731561	7150615	S	AAGGCCAGGACAGAAACGCCGAGAGGAACCAAGATGACCCTTGTTGGGGC	11	124255690-124255714:124256345-124256356:124256357-124256369	Homo sapiens roundabout, axon guidance receptor, homolog 3 (Drosophila) (ROBO3), mRNA.
0	0	-1		0	-0.0151722	2.89547	-1.74337	-1.67128	-1.14433		220	2		MMP10	ILMN_4442	NM_002425.1	4319	4505204	NP_002416.1	ILMN_1741847	1400682	S	CAGTGGATCATCACAGTTTGAGTTTGACCCCAATGCCAGGATGGTGACAC	11	102146768-102146817	Homo sapiens matrix metallopeptidase 10 (stromelysin 2) (MMP10), mRNA.
-1	-1	-1		0	0.1316	2.24374	-1.36283	-1.30928	-0.948032		221	2		HLA-G	ILMN_1631	NM_002127.3	3135	24797072	NP_002118.1	ILMN_1656670	3130605	S	CCACCATGACCCTCTTCCTCATGCTGAACTGCATTCCTTCCCCAATCACC	6	29906620-29906669	Homo sapiens HLA-G histocompatibility antigen, class I, G (HLA-G), mRNA.
0	0	-1		0	0.150656	2.6985	-1.27494	-1.28138	-0.702004		222	2		DEFB103B	ILMN_176252	NM_001081551.2	414325	125660449	NP_001075020.1	ILMN_1684308	270017	S	CTTTGCTCTTCCTGTTTTTGGTGCCTGTTCCAGGTCATGGAGGAATCATA			Homo sapiens defensin, beta 103B (DEFB103B), mRNA.
0	0	-1		0	-0.139581	1.19975	-0.738885	-0.769506	-0.682466		223	2		MMP1	ILMN_26214	NM_002421.2	4312	13027798	NP_002412.1	ILMN_1726448	6180630	S	CAAGACAGAAAGAGACAGGAGACATGAGTCTTTGCCGGAGGAAAAGCAGC	11	102165974-102166023	Homo sapiens matrix metallopeptidase 1 (interstitial collagenase) (MMP1), mRNA.
0	0	-1		0	-0.0397296	0.879869	-0.466957	-0.479927	-0.378698		224	2		GK	ILMN_10128	NM_000167.3	2710	42794761	NP_000158.1	ILMN_1725471	2260133	A	CTGCAGAAGGAGTCGGCGTATGGAGTCTCGAACCCGAGGATTTGTCTGCC	X	30648944-30648993	Homo sapiens glycerol kinase (GK), transcript variant 2, mRNA.
0	0	-1		0	-0.253891	0.964364	-0.566017	-0.735356	-0.384574		225	2		FAM100B	ILMN_22874	NM_182565.2	283991	34222379	NP_872371.1	ILMN_1782778	3180682	S	CTGCTGAATGTGCAGGGCTGATGTGGCACTGAGGAGCTGACTTTGGTCAA	17	71778751-71778800	Homo sapiens family with sequence similarity 100, member B (FAM100B), mRNA.
0	0	-1		0	-0.303525	1.55751	-0.6886	-0.780949	-0.358646		226	2		KCNG1	ILMN_28652	NM_002237.2	3755	27436987	NP_002228.2	ILMN_1673769	3400356	I	CCCGCCCACCCCAGCCCCTATGTGTGTTTCCCTCAATAAGGAGATGCCTT	20	49053694-49053743	Homo sapiens potassium voltage-gated channel, subfamily G, member 1 (KCNG1), transcript variant 1, mRNA.
0	0	-1		0	-0.0728976	0.906261	-0.294554	-0.398802	-0.300951		227	2		LYRM1	ILMN_172861	NM_020424.2	57149	19923825	NP_065157.1	ILMN_1749244	3830341	S	CCCCTGCAAGGGTAGAGTCAGGTGAGAGTCCCTTGGTGAGTCATTTGTAC	16	20843714-20843763	Homo sapiens LYR motif containing 1 (LYRM1), mRNA.
0	0	-1		0	0.0408504	1.81094	-0.601796	-0.612137	-0.417656		228	2		SRGN	ILMN_2142	NM_002727.2	5552	45935370	NP_002718.2	ILMN_1760347	650541	S	CCTTAGGTCTCTTGACAGGAATCTGCCCTCAGACAGCCAGGACTTGGGTC	10	70533801-70533850	Homo sapiens serglycin (SRGN), mRNA.
-1	-1	-1		0	0.242745	1.14653	-3.2817	-2.18779	-0.997655		229	2		LAMB3	ILMN_177087	NM_001017402.1	3914	62868216	NP_001017402.1	ILMN_1715684	6550097	A	ACAGCTTCCAGCCCGTTGCCCCACTCATCTGCCGCCTTTGCTTTTGGTTG	1	207855184-207855233	Homo sapiens laminin, beta 3 (LAMB3), transcript variant 2, mRNA.
-1	-1	-1		0	0.416638	0.665947	-2.9266	-1.98227	-1.34387		230	2		LAMA3	ILMN_6010	NM_000227.2	3909	38045907	NP_000218.2	ILMN_1704599	4280093	A	CCAGGGGCCTGTCAGTCTGAATGGTTGTCCTGACCAGTAACCCAAGCCTA	18	19788571-19788610:19788611-19788620	Homo sapiens laminin, alpha 3 (LAMA3), transcript variant 2, mRNA.
-1	-1	-1		0	0.303983	0.520317	-1.55699	-1.16846	-0.660346		231	2		LAMA3	ILMN_6010	NM_000227.2	3909	38045907	NP_000218.2	ILMN_1704247	3130348	I	TCTGGGCTACAGTTCACAGCAGCAAAGGGTGCCATTTCTTCAGCCTCCCG	18	19707081-19707130	Homo sapiens laminin, alpha 3 (LAMA3), transcript variant 2, mRNA.
-1	-1	-1		0	0.00669453	0.40144	-1.74766	-1.27882	-0.89156		232	2		ATP2B4	ILMN_4324	NM_001001396.1	493	48255958	NP_001001396.1	ILMN_1680579	2060167	A	CCCAACCCTGCTGTTAGGCCTGCTGTTCCCTTTGCTCTTGATTAGGAGAG	1	201979201-201979250	Homo sapiens ATPase, Ca++ transporting, plasma membrane 4 (ATP2B4), transcript variant 1, mRNA.
-1	-1	-1		0	0.193543	0.5005	-1.38606	-1.06966	-0.818343		233	2		CDCP1	ILMN_177131	NM_022842.3	64866	30410804	NP_073753.3	ILMN_1724941	4860630	I	ACTTGTCCCCTGGTTCAGTAGAGGCCCCGGTTTCCCAGTTGTTGACTGTG	3	45098933-45098982	Homo sapiens CUB domain containing protein 1 (CDCP1), transcript variant 1, mRNA.
0	0	-1		0	0.75256	2.1683	-2.79732	-2.25266	-1.20231		234	2		CSF2	ILMN_28163	NM_000758.2	1437	27437029	NP_000749.2	ILMN_1661861	2140563	S	TGGACCTGCCCTGGGCCACACTGACCCTGATACAGGCATGGCAGAAGAAT	5	131439566-131439615	Homo sapiens colony stimulating factor 2 (granulocyte-macrophage) (CSF2), mRNA.
-1	-1	-1		0	0.651022	2.93762	-4.04207	-3.91757	-2.25965		235	2		IL1R2	ILMN_6394	NM_173343.1	7850	27894333	NP_775465.1	ILMN_1772131	6100176	A	GGGCATTGTGCTGGCCCCACTTTCACTGGCCTTCTTGGTTTTGGGGGGAA	2	102011139-102011188	Homo sapiens interleukin 1 receptor, type II (IL1R2), transcript variant 2, mRNA.
0	0	-1		0	0.176348	0.710351	-0.798724	-0.688553	-0.367137		236	2		LRRFIP2	ILMN_5592	NM_006309.1	9209	5453725	NP_006300.1	ILMN_1772329	5260500	A	ACCTGGGTGATGCTCCTTGGGGCCCTACCTAGAGGGACTGACTTTTGTCC	3	37070254-37070303	Homo sapiens leucine rich repeat (in FLII) interacting protein 2 (LRRFIP2), transcript variant 1, mRNA.
0	0	-1		0	0.226379	0.69162	-0.682876	-0.639182	-0.363482		237	2		ADAMTS6	ILMN_167201	NM_197941.2	11174	64276807	NP_922932.2	ILMN_1767362	3130221	S	GGGAAACTGGTACCCTACACCTGGGAGCAGTATCTGCCACTGGGATAAAG	5	64480724-64480773	Homo sapiens ADAM metallopeptidase with thrombospondin type 1 motif, 6 (ADAMTS6), mRNA.
-1	-1	-1		0	0.126328	1.06308	-2.4916	-2.45888	-1.39863		238	2		ABCA1	ILMN_21049	NM_005502.2	19	21536375	NP_005493.2	ILMN_1766054	6110088	S	GTGCTCTTTGTTCATCATTGGCCCTCATTCCAAGCACTTTACGCTGTCTG	9	106583321-106583370	Homo sapiens ATP-binding cassette, sub-family A (ABC1), member 1 (ABCA1), mRNA.
-1	-1	-1		0	0.184586	0.864948	-2.38774	-2.1142	-1.25793		239	2		SPINK6	ILMN_5886	NM_205841.2	404203	68299792	NP_995313.2	ILMN_1811479	3940110	S	GGCTTTCTGGGAATTGTCTTGACAGAGAACCTCAGCTGGACAAAGCAGCC	5	147562777-147562826	Homo sapiens serine peptidase inhibitor, Kazal type 6 (SPINK6), mRNA.
-1	-1	-1		0	0.191236	0.600503	-1.21131	-1.11902	-0.705097		240	2		C9ORF30	ILMN_15668	NM_080655.1	91283	18087818	NP_542386.1	ILMN_1714278	6040403	S	GGCCAAAATCCAGCAGATAGAGCGAGAGTGTGAGATGGCAGAGGAGGAAC	9	102252901-102252950	Homo sapiens chromosome 9 open reading frame 30 (C9orf30), mRNA.
0	-1	-1		0	0.232275	0.636186	-0.998816	-0.877854	-0.518458		241	2		CDCP1	ILMN_26838	NM_178181.1	64866	30410802	NP_835488.1	ILMN_1688670	5670711	A	CCATGGTTCCACCCCAGAAATGTCTCCGGCTTCAGCATTGCAAACCGCTC	3	45128589-45128638	Homo sapiens CUB domain containing protein 1 (CDCP1), transcript variant 2, mRNA.
-1	-1	-1		0	0.528428	0.708323	-1.28814	-1.1049	-0.565939		242	2		ARMCX1	ILMN_9172	NM_016608.1	51309	7706142	NP_057692.1	ILMN_1788192	2690129	S	CATGGTCTGTCGCTTGGACTCAGCTGTGCAGATGGCTGGGCTAAGACTGT	X	100695454-100695503	Homo sapiens armadillo repeat containing, X-linked 1 (ARMCX1), mRNA.
-1	-1	0		0	0.368954	0.817601	-1.34944	-1.09096	-0.397915		243	2		CTSC	ILMN_14007	NM_001814.2	1075	22538438	NP_001805.1	ILMN_1696347	7560131	I	CAGCCTCTGGGATGGATTACTGGATTGTTAAAAACAGCTGGGGCACCGGC	11	87666917-87666966	Homo sapiens cathepsin C (CTSC), transcript variant 1, mRNA.
-1	-1	-1		0	0.529007	1.94245	-3.30828	-1.67366	-0.541561		244	2		PLAU	ILMN_180500	NM_002658.2	5328	53729348	NP_002649.1	ILMN_1656057	1740349	S	GTGGTCTTTCTGGAGAGGTTATAGGTCACTCCTGGGGCCTCTTGGGTCCC	10	75346964-75347013	Homo sapiens plasminogen activator, urokinase (PLAU), mRNA.
-1	-1	-1		0	0.398539	0.81625	-1.46432	-0.661892	-0.349138		245	2		RGS20	ILMN_14554	NM_170587.1	8601	41281804	NP_733466.1	ILMN_1738558	2370386	A	CCAGCAAGCTCGGTTTGAATACGTCACTTACCAGTGCCATTGCAGGACCC	8	55033990-55034039	Homo sapiens regulator of G-protein signalling 20 (RGS20), transcript variant 1, mRNA.
-1	0	0		0	0.0845498	0.738284	-1.6061	-0.584044	-0.466519		246	2		IER3	ILMN_29406	NM_003897.3	8870	119964722	NP_003888.2	ILMN_1682717	1440326	A	GAGGACGTCCCGGCTGGGATGAAGTCTGGTGGTGGGTCGTAAGTTTAGGA			Homo sapiens immediate early response 3 (IER3), mRNA.
-1	0	0		0	0.438493	0.914548	-2.02791	-0.69482	-0.34079		247	2		ITGA5	ILMN_165321	NM_002205.2	3678	56237028	NP_002196.2	ILMN_1792679	4180398	S	GCCCAACCCTTCCCTCACCTTGGCACCAGACACCCAGGACTTATTTAAAC	12	53075365-53075414	Homo sapiens integrin, alpha 5 (fibronectin receptor, alpha polypeptide) (ITGA5), mRNA.
-1	-1	-1		0	1.18141	2.2707	-3.48394	-2.11584	-1.27693		248	2		SERPINB2	ILMN_14466	NM_002575.1	5055	4505594	NP_002566.1	ILMN_1752993	5090327	S	GGCACAGGAGGTGTTATGACAGGGAGAACTGGACATGGAGGCCCACAGTT	18	59721385-59721434	Homo sapiens serpin peptidase inhibitor, clade B (ovalbumin), member 2 (SERPINB2), mRNA.
-1	-1	0		0	0.392946	0.588136	-1.08598	-0.636518	-0.274259		249	2		SDCBP	ILMN_22483	NM_001007070.1	6386	55749522	NP_001007071.1	ILMN_1785638	2000528	A	GACTGTTACAGGCTTAGCTTTGTGTGAAAACCAGTCACCTTTCTCCTAGG	8	59657151-59657200	Homo sapiens syndecan binding protein (syntenin) (SDCBP), transcript variant 5, mRNA.
-1	-1	-1		0	1.40218	2.59321	-2.75114	-1.42552	-0.436944		250	2		G0S2	ILMN_21428	NM_015714.2	50486	20070269	NP_056529.1	ILMN_1691846	2630577	S	ACTGTGGGAGACCAGCGGAGTGGGAGGGAGACGCAGTAGACAGAGACAGA	1	207915967-207916016	Homo sapiens G0/G1switch 2 (G0S2), mRNA.
-1	-1	0		0	0.0169075	1.42837	-3.931	-3.49227	0.507773		251	2		IFI27	ILMN_17548	NM_005532.3	3429	55925613	NP_005523.3	ILMN_1661581	5220477	S	AGTGTGGCCAAAGTGGTCAGGGTGGCCTCTGGCTCTGCCGTAGTTTTGCC	14	93647818-93647867	Homo sapiens interferon, alpha-inducible protein 27 (IFI27), mRNA.
-1	-1	0		0	0.169767	1.86125	-2.92119	-2.06436	0.939772		252	2		IFITM1	ILMN_24466	NM_003641.2	8519	40254449	NP_003632.2	ILMN_1801246	6220692	S	GGCTGTTGCCCCTGCCCCCTTGGTCCTGCCCCTAGATACAGCAGTTTATA	11	305172-305221	Homo sapiens interferon induced transmembrane protein 1 (9-27) (IFITM1), mRNA.
-1	-1	-1		0	0.243052	0.939773	-2.6656	-2.40735	-0.809262		253	2		LAMC2	ILMN_28991	NM_018891.1	3918	9845499	NP_061486.1	ILMN_1653824	5890279	A	CGCTGGGGTTACAATCCAAGACACACTCAACACATTAGACGGCCTCCTGC	1	181476091-181476140	Homo sapiens laminin, gamma 2 (LAMC2), transcript variant 2, mRNA.
-1	-1	-1		0	0.110592	0.651352	-2.45401	-2.31508	-1.0366		254	2		LAMC2	ILMN_19659	NM_005562.1	3918	5031846	NP_005553.1	ILMN_1701424	3990615	I	ACACCAGTGGGAATTGCTGGAGGAACCAGAGGCACTTCCACCTTGGCTGG	1	181480530-181480579	Homo sapiens laminin, gamma 2 (LAMC2), transcript variant 1, mRNA.
-1	-1	-1		0	0.031228	0.692584	-2.00307	-2.05182	-0.964434		255	2		RABAC1	ILMN_7197	NM_006423.1	10567	5453959	NP_006414.1	ILMN_1801686	6220129	S	GGCTCTGGCTGTCTTTTTCGGCGCCTGTTACATTCTCTATCTGCGCACCT	19	47154301-47154350	Homo sapiens Rab acceptor 1 (prenylated) (RABAC1), mRNA.
-1	-1	-1		0	-0.240324	0.479325	-1.39894	-1.51328	-0.571061		256	2		FXYD5	ILMN_10835	NM_144779.1	53827	47778937	NP_659003.1	ILMN_1704286	6760487	A	TGGCCAGAGAGGGAAGACACAGATGATGAAGCTGGAGCCAGGGCTGCCGG	19	40352457-40352506	Homo sapiens FXYD domain containing ion transport regulator 5 (FXYD5), transcript variant 1, mRNA.
-1	-1	0		0	0.0250127	0.721499	-1.77165	-1.88075	-0.498778		257	2		C20ORF42	ILMN_17492	NM_017671.4	55612	116686113	NP_060141.3	ILMN_1696585	2350209	S	GCCTCTCCTTAGAGGTGAATGTGAATGAAGCCTCCCAGGCACCCGCTGAA			Homo sapiens chromosome 20 open reading frame 42 (C20orf42), mRNA.
-1	-1	0		0	-0.0300936	0.292603	-1.02685	-1.22658	-0.433159		258	2		M6PRBP1	ILMN_180330	NM_005817.3	10226	51317356	NP_005808.2	ILMN_1660021	1230706	S	TTGTTTACACCGATGTCCCTGAATATCAGCCTGTAGCTAATGGACTTGGG	19	4789506-4789555	Homo sapiens mannose-6-phosphate receptor binding protein 1 (M6PRBP1), mRNA.
0	-1	0		0	0.662971	1.03654	-1.43958	-1.34784	-0.0500253		259	2		IFNK	ILMN_9528	NM_020124.2	56832	112789563	NP_064509.2	ILMN_1676704	7380204	S	CAGTGACTGTGCCTGGGAGATTGTCCGAGTGGAAATCAGAAGATGTTTGT			Homo sapiens interferon, kappa (IFNK), mRNA.
-1	-1	0		0	0.304634	0.447505	-1.00981	-0.813359	-0.0286755		260	2		CAB39	ILMN_174372	NM_016289.2	51719	19745179	NP_057373.1	ILMN_1765858	1940446	S	GCAGTGAGGTCGTAGCCTTTTAGGTGGAAGAAGTGAGGGTGCAGCGTGTC	2	231393619-231393668	Homo sapiens calcium binding protein 39 (CAB39), mRNA.
-1	-1	-1		0	0.0207287	0.967902	-1.85263	-1.80592	-0.186668		261	2		NT5E	ILMN_28610	NM_002526.1	4907	4505466	NP_002517.1	ILMN_1697220	4070600	S	GCCCAAAGAACAAATACTTAACGTGGGAGTGGAACCACATGAGCCTGCTC	6	86261733-86261782	Homo sapiens 5'-nucleotidase, ecto (CD73) (NT5E), mRNA.
0	-1	0		0	-0.0401685	0.731171	-0.977733	-1.07722	-0.115614		262	2		DHRS7	ILMN_12686	NM_016029.1	51635	7706317	NP_057113.1	ILMN_1807455	6250129	S	TGTGGCAATACATGCCAACCTGGGCCTGGTGGATAACCAACAAGATGGGG	14	59685856-59685905	Homo sapiens dehydrogenase/reductase (SDR family) member 7 (DHRS7), mRNA.
-1	-1	-1		0	0.115209	1.94366	-2.59208	-2.42602	-1.13519		263	2		SERPINB7	ILMN_165574	NM_001040147.1	8710	92859633	NP_001035237.1	ILMN_1767685	870280	S	GTCTTTCTTCCCACGCTCATTTCTATCATTCTCCCCCATGACCCGTCTGG	18	59623082-59623131	Homo sapiens serpin peptidase inhibitor, clade B (ovalbumin), member 7 (SERPINB7), transcript variant 2, mRNA.
0	-1	0		0	0.168063	0.609695	-0.914284	-0.886145	-0.302964		264	2		TNFRSF6B	ILMN_21287	NM_003823.2	8771	14790166	NP_003814.1	ILMN_1661825	3370167	I	AAGGAGGTGGCATGTCGGTCAGGCACAGCAGGGTCCTGTGTCCGCGCTGA	20	61798486-61798535	Homo sapiens tumor necrosis factor receptor superfamily, member 6b, decoy (TNFRSF6B), transcript variant M68E, mRNA.
0	-1	0		0	0.126122	0.633509	-0.911716	-0.896993	-0.254902		265	2		PARP4	ILMN_14105	NM_006437.3	143	112789549	NP_006428.2	ILMN_1776464	3440446	S	GGACTCCAGCCCATAAGCACTGTGTCCCCTCTTCATAGAGTCCTCCATTA			Homo sapiens poly (ADP-ribose) polymerase family, member 4 (PARP4), mRNA.
-1	0	-1		0	-0.0449875	0.750303	-1.28866	-0.982449	-0.310126		266	2		GNA15	ILMN_15421	NM_002068.1	2769	4504038	NP_002059.1	ILMN_1773963	6370326	S	CACTGTCACTTTCAGAGCTCGGTGGCTCACAGCGTGTCCTGCCCCGGTTT	19	3114544-3114593	Homo sapiens guanine nucleotide binding protein (G protein), alpha 15 (Gq class) (GNA15), mRNA.
-1	-1	-1		0	0.212418	1.26445	-1.88186	-1.3828	-0.53593		267	2		SAT1	ILMN_12497	NM_002970.1	6303	4506788	NP_002961.1	ILMN_1753342	6290097	S	GGCAACAGAGGAGTGAGGAGTGCTGCTGTAGATGACAACCTCCATTCTAT	X	23713879-23713894:23713895-23713928	Homo sapiens spermidine/spermine N1-acetyltransferase 1 (SAT1), mRNA.
-1	0	-1		0	0.153014	1.3159	-1.5047	-1.0395	-0.333096		268	2		TGFA	ILMN_173924	NM_003236.1	7039	4507460	NP_003227.1	ILMN_1805175	10240	S	ACCCCTGCCCTCTAGTTGGTTCTGGGCTTTGATCTCTTCCAACCTGCCCA	2	70528444-70528493	Homo sapiens transforming growth factor, alpha (TGFA), mRNA.
0	0	-1		0	-0.317093	0.895804	-0.901015	-1.07961	-0.133258		269	2		KIAA1539	ILMN_167800	NM_025182.2	80256	33636716	NP_079458.2	ILMN_1732609	6200437	S	GGGCACCCCTCAAACTCAGTCATGTGGTTCCAAACTACCCCATTCCCCAC	9	35094293-35094342	Homo sapiens KIAA1539 (KIAA1539), mRNA.
0	0	-1		0	0.0257206	0.956047	-1.03261	-1.05494	-0.124329		270	2		SPOCK1	ILMN_182049	NM_004598.3	6695	82659117	NP_004589.1	ILMN_1746013	2480450	S	GTCTGTCCAGGTCTGTCCCCCTGCTCATCCCAGGATGCCACTCACATTTT	5	136339226-136339275	Homo sapiens sparc/osteonectin, cwcv and kazal-like domains proteoglycan (testican) 1 (SPOCK1), mRNA.
0	0	-1		0	0.0234813	0.847021	-0.886901	-0.858313	-0.183861		271	2		D15WSU75E	ILMN_13640	NM_015704.1	27351	63055039	NP_056519.1	ILMN_1737580	3290682	S	GGCACAGTTCCTGACTGGGCGGAAGATTCCTTCTTACATCACAGACCTGC	22	40329227-40329276	Homo sapiens DNA segment, Chr 15, Wayne State University 75, expressed (D15Wsu75e), mRNA.
0	0	-1		0	-0.0373893	0.86327	-0.791838	-0.804068	-0.169483		272	2		TTLL11	ILMN_137485	NM_194252.1	158135	34740324	NP_919228.1	ILMN_1784356	4780148	S	CCTGCCGCCCGTTCCGAGAGAAGGAAGTGGAAATATCAAGTAGGCATCTG	9	123624195-123624244	Homo sapiens tubulin tyrosine ligase-like family, member 11 (TTLL11), mRNA.
-1	-1	-1		0	0.0977151	1.29308	-1.06927	-0.976318	-0.139603		273	2		RND3	ILMN_9096	NM_005168.3	390	56676394	NP_005159.1	ILMN_1759513	1980458	S	GAAGTGTTGAAGCTGTGCTCCCCTTAAATCGTGGCAGGAGAGATTAAGGT	2	151033301-151033350	Homo sapiens Rho family GTPase 3 (RND3), mRNA.
0	0	-1		0	-0.161668	1.60919	-1.58741	-1.50054	-0.772115		274	2		SPRR2A	ILMN_4602	NM_005988.2	6700	46094054	NP_005979.1	ILMN_1795359	6350750	S	GCTCCACCTTCATCTTCTCATCAAAGCCTACCATGGATACACAGGGAGCT	1	151295505-151295554	Homo sapiens small proline-rich protein 2A (SPRR2A), mRNA.
0	0	-1		0	-0.03166	0.978424	-0.911751	-0.856575	-0.41739		275	2		LARP6	ILMN_166410	NM_018357.2	55323	37537709	NP_060827.2	ILMN_1676774	2070747	I	GATGATGGCTGATGTGTGTGAGTGTGATGGCCCTGAAGGGCTGTAGGACG	15	68911169-68911218	Homo sapiens La ribonucleoprotein domain family, member 6 (LARP6), transcript variant 1, mRNA.
0	0	-1		0	-0.0726394	0.794048	-0.777467	-0.741713	-0.299179		276	2		ANG	ILMN_13716	NM_001145.2	283	42716312	NP_001136.1	ILMN_1760727	1770307	S	CCTGGTCAAGTGCTGGCTCTGCTGTCCTTGCCTTCCATTTCCCCTCTGCA	14	20232018-20232067	Homo sapiens angiogenin, ribonuclease, RNase A family, 5 (ANG), mRNA.
0	0	-1		0	0.0431371	0.813166	-0.678973	-0.600308	-0.261096		277	2		PGM3	ILMN_14773	NM_015599.1	5238	7661567	NP_056414.1	ILMN_1693620	4540068	S	CTTGGCTCTGAAGGGCTTGACTGTACAACAGTGGGATGCTCTCTATACAG	6	83938403-83938452	Homo sapiens phosphoglucomutase 3 (PGM3), mRNA.
0	0	-1		0	-0.077152	0.840221	-0.700743	-0.755926	-0.227042		278	2		PCAF	ILMN_167652	NM_003884.3	8850	40805842	NP_003875.3	ILMN_1704654	940102	S	ACAGTGCTTTGTACCGGATCTGCTGAAGCATCTGTCCAGCTGGTATCCTG	3	20170592-20170641	Homo sapiens p300/CBP-associated factor (PCAF), mRNA.
0	0	-1		0	-0.204088	2.50534	-1.33764	-1.43291	-0.341778		279	2		RNASE7	ILMN_19698	NM_032572.2	84659	31377657	NP_115961.1	ILMN_1712849	4150504	S	GTTCCTGAACTAGAGGTCTTCCCCAGCTCTGACGTGGCAGTGAGGTGACC	14	20581821-20581870	Homo sapiens ribonuclease, RNase A family, 7 (RNASE7), mRNA.
0	0	-1		0	-0.121844	0.975311	-0.693173	-0.643421	-0.222948		280	2		CSTB	ILMN_26819	NM_000100.2	1476	20357564	NP_000091.1	ILMN_1761797	6060707	S	CTGTGTTTAAGGCCGTGTCATTCAAGAGCCAGGTGGTCGCGGGGACAAAC	21	44018978-44019027	Homo sapiens cystatin B (stefin B) (CSTB), mRNA.
0	0	-1		0	0.0388246	1.46152	-0.768142	-0.698456	-0.186977		281	2		CDSN	ILMN_181095	NM_001264.3	1041	67782355	NP_001255.3	ILMN_1727880	7400452	S	CTGGATCCTGGACAGATGGCTCAGTAAACTGTGGGGACTAGGTGCAGACT	6	31191016-31191065	Homo sapiens corneodesmosin (CDSN), mRNA.
-1	0	-1		0	0.440675	2.18882	-2.46445	-1.29381	-0.260061		282	2		PI3	ILMN_13685	NM_002638.2	5266	31657130	NP_002629.1	ILMN_1693192	2510767	S	CTGACTGCCCAGGAATCAAGAAGTGCTGTGAAGGCTCTTGCGGGATGGCC	20	43238123-43238172	Homo sapiens peptidase inhibitor 3, skin-derived (SKALP) (PI3), mRNA.
0	0	-1		0	0.286175	1.21596	-0.785568	-0.396082	0.0991977		283	2		PPP3CC	ILMN_1406	NM_005605.3	5533	34147659	NP_005596.2	ILMN_1690546	130167	S	GAGCGAATGCCACCCCGAAAGGATAGCATACACGCTGGTGGGCCAATGAA	8	22454144-22454193	Homo sapiens protein phosphatase 3 (formerly 2B), catalytic subunit, gamma isoform (PPP3CC), mRNA.
-1	-1	-1		0	0.810908	2.30358	-1.45457	-0.726765	0.410019		284	2		ADAM8	ILMN_174166	NM_001109.3	101	89363018	NP_001100.2	ILMN_1708348	4180382	S	GCATCCCCAGAAAGACTCCATCCCAGGACCAGGTTCCCCTGCGTGCTCTT	10	134926186-134926235	Homo sapiens ADAM metallopeptidase domain 8 (ADAM8), mRNA.
-1	-1	-1		0	0.524241	1.56679	-1.29553	-0.883037	0.473581		285	2		PHF11	ILMN_169704	NM_001040444.1	51131	94681068	NP_001035534.1	ILMN_1776723	2100152	S	CTAGTCGTCTCCTCTTGGCCTCAGCAGCTCTTCCCTGTTCTTACTGGTTG	13	49000893-49000942	Homo sapiens PHD finger protein 11 (PHF11), transcript variant 2, mRNA.
0	-1	0		0	0.526143	1.77745	-1.18524	-1.05316	0.622268		286	2		C1ORF74	ILMN_173736	NM_152485.2	148304	31542750	NP_689698.1	ILMN_1786470	5220025	S	TATACCTGCTCTATGTGGGTGCTGCATGCTAGGAAAGTAGGGCTGGGGGC	1	208022402-208022451	Homo sapiens chromosome 1 open reading frame 74 (C1orf74), mRNA.
0	0	-1		0	0.270969	0.764976	-1.42196	-1.22908	-1.36		287	2		FAM129A	ILMN_8647	NM_052966.2	116496	93277091	NP_443198.1	ILMN_1810725	2750528	A	GGAAGGTGTGATCTGTGGGACTGTCTGGGCCTGTTACTCATCCTGCTATC	1	183030097-183030146	Homo sapiens family with sequence similarity 129, member A (FAM129A), transcript variant 2, mRNA.
0	-1	-1		0	0.309575	0.601987	-0.968327	-0.90543	-0.896088		288	2		SLFN11	ILMN_2517	NM_152270.2	91607	42476006	NP_689483.2	ILMN_1752520	7160102	S	CTTACTCTACTGATTTCCCCCCAGACTGTGATTTTTGAACTTCCTTGCCT	17	30701913-30701962	Homo sapiens schlafen family member 11 (SLFN11), mRNA.
0	0	-1		0	0.454656	0.61016	-1.0711	-0.860378	-1.1336		289	2		C1ORF24	ILMN_8647	NM_052966.1	116496	16757969	NP_443198.1	ILMN_1667966	5900671	I	CCTTAGCCTCTGTTTGCCACTCTGGGTATCGTCTCCTATGGCAAAGCCAT	1	183027456-183027505	Homo sapiens chromosome 1 open reading frame 24 (C1orf24), transcript variant 2, mRNA.
0	-1	-1		0	1.16999	1.30521	-1.56712	-0.899578	-1.07589		290	2		KRT34	ILMN_26396	NM_021013.3	3885	14917118	NP_066293.2	ILMN_1770228	4390487	S	CATCATCAACTTCCAATGTCTGGACAACTCCTTCCTGTTGAGGGTCGAGC	17	36787618-36787667	Homo sapiens keratin 34 (KRT34), mRNA.
0	0	-1		0	0.536357	0.610138	-0.525054	-0.447874	-0.414159		291	2		LYPD6	ILMN_11416	NM_194317.2	130574	50355992	NP_919298.1	ILMN_1776724	7550653	S	ATCCCCAGCCTCAAGGAGCCAAGGAAGAGTCATTCACATGGAAGGTCCGG	2	150038115-150038164	Homo sapiens LY6/PLAUR domain containing 6 (LYPD6), mRNA.
-1	-1	-1		0	-0.0130386	0.81547	-1.23381	-1.24859	-1.11331		292	2		COL22A1	ILMN_168951	NM_152888.1	169044	40805822	NP_690848.1	ILMN_1784532	2120402	S	GCCAGGGCACTGACCAGAGCTGGGAAATTTGTATCTCCAAGGCGGCTCTG	8	139669749-139669798	Homo sapiens collagen, type XXII, alpha 1 (COL22A1), mRNA.
0	0	-1		0	0.0831912	0.549967	-0.672619	-0.697507	-0.546989		293	2		LARP6	ILMN_25698	NM_197958.1	55323	37537705	NP_932062.1	ILMN_1663401	6100682	I	CAGCACCCAGCACATAGGACATGTTTGTTGACTGAATGCGTATCTCTATC	15	68930998-68931031:68931032-68931047	Homo sapiens La ribonucleoprotein domain family, member 6 (LARP6), transcript variant 2, mRNA.
0	0	-1		0	0.164585	0.545938	-0.932406	-0.676044	-0.761339		294	2		RAB32	ILMN_784	NM_006834.2	10981	20127508	NP_006825.1	ILMN_1768771	520184	S	GGCAGCACCACTGGGCGCCTGCACTTATTTGAAAATGGAACTTTGGGAGA	6	146917546-146917595	Homo sapiens RAB32, member RAS oncogene family (RAB32), mRNA.
0	0	-1		0	0.125635	0.598226	-0.764929	-0.519455	-0.528554		295	2		GADD45A	ILMN_17355	NM_001924.2	1647	9790904	NP_001915.1	ILMN_1694075	3140239	S	CTGCACTGCGTGCTGGTGACGAATCCACATTCATCTCAATGGAAGGATCC	1	67924838-67924858:67925932-67925960	Homo sapiens growth arrest and DNA-damage-inducible, alpha (GADD45A), mRNA.
0	-1	-1		0	0.451344	0.867556	-0.853676	-0.721936	-0.733002		296	2		KIAA1622	ILMN_169533	NM_058237.1	57718	17402885	NP_478144.1	ILMN_1775965	1580609	I	TAGCCGTCTGCGATTTTGGCGGCCCTCCGGATTGTGGTGACAATATGTTG	14	93815242-93815291	Homo sapiens KIAA1622 (KIAA1622), transcript variant 1, mRNA.
0	0	-1		0	0.267618	0.761617	-0.521043	-0.422312	-0.516375		297	2		LRRC49	ILMN_172061	NM_017691.2	54839	55743113	NP_060161.2	ILMN_1763941	4540021	S	GGCGTGGCACTGCATCCTTGGTTCTTGCTTTGATTGGTGCCCTGCTATAG	15	69129254-69129303	Homo sapiens leucine rich repeat containing 49 (LRRC49), mRNA.
0	0	-1		0	0.468519	1.31725	-1.11668	-0.59421	-0.711179		298	2		SPRY2	ILMN_19344	NM_005842.2	10253	22209007	NP_005833.1	ILMN_1760820	6250445	S	TGGGATAGTCTTTGCTGTTTGCGGTGAAATGCTTTTTGTCCATGTGCCGT	13	79808736-79808785	Homo sapiens sprouty homolog 2 (Drosophila) (SPRY2), mRNA.
0	0	-1		0	0.285594	0.844024	-0.764724	-0.534154	-0.418594		299	2		C9ORF19	ILMN_12810	NM_022343.2	152007	22095361	NP_071738.1	ILMN_1652631	4280253	S	GCAGCTCCTGAAGGTCTGTGTTGCACTGTCACCAGTCTCAAGCTATGCCT	9	36153798-36153847	Homo sapiens chromosome 9 open reading frame 19 (C9orf19), mRNA.
0	-1	0		0	0.344676	0.570931	-0.380802	-0.76028	-0.290884		300	2		TGIF1	ILMN_27432	NM_173208.1	7050	28178848	NP_775300.1	ILMN_1742906	870066	A	CTTCTAGTGGATGTTGCACTCAAACGGGCTGCAGAGATGGAGCTTCAGGC	18	3447873-3447922	Homo sapiens TGFB-induced factor homeobox 1 (TGIF1), transcript variant 3, mRNA.
0	0	-1		0	0.709704	1.14464	-0.969899	-0.515689	-0.261067		301	2		DCUN1D3	ILMN_182838	NM_173475.1	123879	27735046	NP_775746.1	ILMN_1665455	6400537	S	GGAGCTCACTCTGGGCCTACCTGGTTTCAGTTAGAGGGTCCTCCTGTTAT	16	20777029-20777078	Homo sapiens DCN1, defective in cullin neddylation 1, domain containing 3 (S. cerevisiae) (DCUN1D3), mRNA.
0	-1	-1		0	0.88694	1.20379	-0.934665	-0.540543	-0.322539		302	2		BMP2	ILMN_169022	NM_001200.2	650	80861484	NP_001191.1	ILMN_1722718	270278	S	TTGTGGCTCCCCCGGGGTATCACGCCTTTTACTGCCACGGAGAATGCCCT	20	6707486-6707535	Homo sapiens bone morphogenetic protein 2 (BMP2), mRNA.
0	-1	-1		0	0.687179	0.973606	-0.593067	-0.571913	-0.284157		303	2		NAV3	ILMN_181505	NM_014903.4	89795	120953250	NP_055718.4	ILMN_1714600	5550471	S	GGACGTGTATTTGGTGCTACTCTCTGTGACCACCAATGGGTCAGTTGCTA			Homo sapiens neuron navigator 3 (NAV3), mRNA.
0	-1	-1		0	0.594683	1.18057	-0.955989	-0.698575	-0.125332		304	2		TJP2	ILMN_15523	NM_004817.2	9414	42518069	NP_004808.2	ILMN_1664978	3870333	A	CTCATGGAGAACCCAGGGGACAGCTGGTGCAAATTCAGAACTGAGGGCTC	9	71059242-71059291	Homo sapiens tight junction protein 2 (zona occludens 2) (TJP2), transcript variant 1, mRNA.
0	0	-1		0	0.555311	0.927787	-0.590255	-0.431453	-0.0749676		305	2		TJP2	ILMN_15523	NM_004817.2	9414	42518069	NP_004808.2	ILMN_1763972	6510470	I	GCAAAACCTACCTTTGGGCGGTCTATACTGAAGCCCTCCACTCCCATCCC	9	71055900-71055949	Homo sapiens tight junction protein 2 (zona occludens 2) (TJP2), transcript variant 1, mRNA.
0	0	-1		0	0.635731	1.42981	-0.727126	-0.311075	0.018568		306	2		TP53BP2	ILMN_9205	NM_001031685.2	7159	112799848	NP_001026855.2	ILMN_1779706	1300246	A	AGAAAGGACCAGTGCCGTCACATCGCTGTCTCTGATTGTCCCCGGCACCA			Homo sapiens tumor protein p53 binding protein, 2 (TP53BP2), transcript variant 1, mRNA.
0	0	-1		0	0.780239	1.67055	-0.777422	-0.548703	-0.073752		307	2		NCF2	ILMN_8146	NM_000433.2	4688	67189969	NP_000424.2	ILMN_1796642	7050360	S	GGGGAGAGGAAAAGTGGATGGAAGTGTCTGGAAAGGGCACGAGAGAGTCT	1	181791603-181791652	Homo sapiens neutrophil cytosolic factor 2 (65kDa, chronic granulomatous disease, autosomal 2) (NCF2), mRNA.
0	0	-1		0	0.58789	1.418	-0.433791	-0.154297	-0.334161		308	2		CD70	ILMN_19983	NM_001252.3	970	117190500	NP_001243.1	ILMN_1760247	580041	S	GAGGGGACACACTCTGCACCAACCTCACTGGGACACTTTTGCCTTCCCGA			Homo sapiens CD70 molecule (CD70), mRNA.
0	0	-1		0	0.739872	1.52563	-0.429916	-0.284906	-0.112593		309	2		SLC39A8	ILMN_163511	NM_022154.5	64116	59710105	NP_071437.3	ILMN_1695316	2230484	S	GGTTGCACCCCTCACAAATGGCAGAACAGTATGTAAAGCTGGTAACACCT	4	103402447-103402496	Homo sapiens solute carrier family 39 (zinc transporter), member 8 (SLC39A8), mRNA.
0	-1	-1		0	2.1308	2.82928	-1.30976	-0.178235	-0.578084		310	2		BAMBI	ILMN_169606	NM_012342.2	25805	62953114	NP_036474.1	ILMN_1691410	2140092	S	CACACTGTCACCAGGGTTATTTGCATCCAAGGGAGCTGGAATTGAGTACC	10	29011568-29011617	Homo sapiens BMP and activin membrane-bound inhibitor homolog (Xenopus laevis) (BAMBI), mRNA.
0	0	-1		0	-0.0848728	1.31164	-0.603658	-0.618216	0.157459		311	2		ERO1L	ILMN_4958	NM_014584.1	30001	7657068	NP_055399.1	ILMN_1744963	5270563	S	TCTTCTGTGTCCCTAAGGCCTGGTACAGTGCCAAGCACATACTTGGTATC	14	52178370-52178419	Homo sapiens ERO1-like (S. cerevisiae) (ERO1L), mRNA.
0	0	-1		0	0.0551514	1.15812	-0.35376	-0.418065	0.0569354		312	2		C21ORF7	ILMN_9078	NM_020152.2	56911	31542267	NP_064537.1	ILMN_1699071	2000482	S	GTGACCTCACAGTAAACATCTCTGCCTTTGCCTGTGTGTGTTCTGGGGGA	21	29469766-29469815	Homo sapiens chromosome 21 open reading frame 7 (C21orf7), mRNA.
0	0	-1		0	0.11564	1.19289	-0.291313	-0.342656	0.0767572		313	2		MAOA	ILMN_183788	NM_000240.2	4128	33469954	NP_000231.1	ILMN_1663640	6650278	S	GGTGCCTAATGTTCCATGTCTGAAGTTTGCCCCAGTGCTACACGTTGGAG	X	43490870-43490919	Homo sapiens monoamine oxidase A (MAOA), nuclear gene encoding mitochondrial protein, mRNA.
0	0	-1		0	0.02648	1.36625	-0.288548	-0.216139	0.245196		314	2		NRCAM	ILMN_161978	NM_001037132.1	4897	81158225	NP_001032209.1	ILMN_1722809	6860091	S	CAGAGCTTTGCCTATGGGGCACAGTAGGCCTAGTAACCTGGCATGTTTGA	7	107575770-107575819	Homo sapiens neuronal cell adhesion molecule (NRCAM), transcript variant 1, mRNA.
0	0	-1		0	0.131094	1.66434	-0.414929	-0.275862	0.350237		315	2		IL23A	ILMN_20797	NM_016584.2	51561	28144902	NP_057668.1	ILMN_1715603	3890008	S	GAGTCCCTAAAGGCAGCAGCTCAAGGATGGCACTCAGATCTCCATGGCCC	12	55020146-55020155:55020156-55020195	Homo sapiens interleukin 23, alpha subunit p19 (IL23A), mRNA.
0	0	-1		0	0.0362396	0.949766	-0.282156	-0.21264	-0.0851964		316	2		PBX4	ILMN_11004	NM_025245.1	80714	15149471	NP_079521.1	ILMN_1700762	650113	S	GCGTGAGCTGCCATGTATCGCCAGCCGTTGCTTTGTTACTGAACGTGCCG	19	19533755-19533804	Homo sapiens pre-B-cell leukemia homeobox 4 (PBX4), mRNA.
0	0	-1		0	0.101835	1.01009	-0.298266	-0.268086	-0.0832766		317	2		CHRNB1	ILMN_12391	NM_000747.2	1140	41327725	NP_000738.2	ILMN_1741131	3170398	S	CTGCAGCATGCCCAGTGCCACGCACAGGTGCTGACCTATAGTAAGTGCTT	17	7301385-7301434	Homo sapiens cholinergic receptor, nicotinic, beta 1 (muscle) (CHRNB1), mRNA.
0	0	-1		0	0.0938399	1.17081	-0.424542	-0.285234	0.00439992		318	2		AADACL1	ILMN_24560	NM_020792.3	57552	68051720	NP_065843.3	ILMN_1676336	5080431	S	GGCAGGGTTCCTTCAATTGGCATTTTCCCCAGAATTGTGAGCCAAAGCCT	3	173831679-173831728	Homo sapiens arylacetamide deacetylase-like 1 (AADACL1), mRNA.
0	0	-1		0	0.0562311	1.02666	-0.218785	-0.156607	0.0059514		319	2		IL1F5	ILMN_9939	NM_173170.1	26525	27894309	NP_775262.1	ILMN_1773284	7560176	A	TCTGCCACCCACCGCCCCCAATCTATCTTGGCTCACTCGCTCTGGGGGAA	2	113538549-113538598	Homo sapiens interleukin 1 family, member 5 (delta) (IL1F5), transcript variant 2, mRNA.
0	0	-1		0	0.131169	1.25455	-0.288307	-0.249135	0.0453364		320	2		P2RX4	ILMN_25537	NM_002560.2	5025	28416926	NP_002551.2	ILMN_1813846	2060332	A	GCAGTCTGTTCTTGGCTGGGTCAACTCTGCTTTTCCCGCAACCTGGGGTT	12	120155931-120155980	Homo sapiens purinergic receptor P2X, ligand-gated ion channel, 4 (P2RX4), mRNA.
0	0	-1		0	-0.138872	1.23517	-0.23159	-0.285081	0.021092		321	2		CBX6	ILMN_179645	NM_014292.3	23466	46852391	NP_055107.3	ILMN_1691930	6130215	S	GTGAGTGACCACCTGGGTGCCAGTTACAGGTGTTTCCAGAGACCATAGAA	22	37590310-37590359	Homo sapiens chromobox homolog 6 (CBX6), mRNA.
0	0	-1		0	-0.0925342	1.99567	-0.46937	-0.444607	0.0231482		322	2		CRCT1	ILMN_20027	NM_019060.1	54544	9506922	NP_061933.1	ILMN_1803452	6980561	S	GTTCTCAGCCACGCAAAACTCCCTGACCCCGATGTGATTTTTCTCCCCGG	1	150754926-150754975	Homo sapiens cysteine-rich C-terminal 1 (CRCT1), mRNA.
0	0	-1		0	-0.0267489	2.4092	-0.638056	-0.590436	0.0703889		323	2		SLCO4A1	ILMN_166778	NM_016354.3	28231	39777593	NP_057438.3	ILMN_1743701	1850301	S	ACCTGTGGTTTAAAGTCGGCTGTGACCTCCTGTCCCCAGAGCTGTACGGC	20	60773808-60773857	Homo sapiens solute carrier organic anion transporter family, member 4A1 (SLCO4A1), mRNA.
0	0	-1		0	0.0613797	2.03806	-0.254865	-0.268687	0.0808026		324	2		LCE3D	ILMN_19866	NM_032563.1	84648	14211868	NP_115952.1	ILMN_1718395	5270411	S	CCCAAGGGCCCAGGAAAACCCCATCTTGATGCATGAGTTCCCAGATACCC	1	150818661-150818710	Homo sapiens late cornified envelope 3D (LCE3D), mRNA.
0	0	-1		0	0.0857959	1.41845	-0.182522	-0.126374	0.24937		325	2		SELM	ILMN_1005	NM_080430.2	140606	46370092	NP_536355.1	ILMN_1651429	3290286	S	GAATACTTCTCTTGCTGAGAGCCGATGCCCGTCCCCGGGCCAGCAGGGAT	22	29830832-29830881	Homo sapiens selenoprotein M (SELM), mRNA.
0	0	-1		0	0.214071	3.52706	-0.427067	-0.327636	0.531399		326	2		EBI3	ILMN_23396	NM_005755.2	10148	14577916	NP_005746.2	ILMN_1802653	7610671	S	GAGCTGCCGGGCAACCTCAGATGACCGACTTTTCCCTTTGAGCCTCAGTT	19	4188208-4188257	Homo sapiens Epstein-Barr virus induced gene 3 (EBI3), mRNA.
0	0	-1		0	0.278007	2.8776	-0.407394	-0.298154	0.501661		327	2		SERPINA1	ILMN_30268	NM_001002236.1	5265	50363218	NP_001002236.1	ILMN_1745961	2450414	A	GAAGAGCGTCCTGGGTCAACTGGGCATCACTAAGGTCTTCAGCAATGGGG	14	93915600-93915649	Homo sapiens serpin peptidase inhibitor, clade A (alpha-1 antiproteinase, antitrypsin), member 1 (SERPINA1), transcript variant 2, mRNA.
0	0	-1		0	0.279611	2.71038	-0.42853	-0.399084	0.312907		328	2		AQP9	ILMN_169042	NM_020980.2	366	11038652	NP_066190.1	ILMN_1715068	6770564	S	GAGTTACAAGCACCAGGGGATGCTCTACATCAAGGGATGCACCTTCAGTC	15	56265152-56265201	Homo sapiens aquaporin 9 (AQP9), mRNA.
0	0	-1		0	0.49517	4.06174	-0.403496	-0.379992	0.477587		329	2		LOC728454	ILMN_167684	XM_001128061.1	728454	113419910	XP_001128061.1	ILMN_1680965	830370	S	CACCTGTGGTCTCCCTGGAACAAAATGCTGCAAAAAGCCATGAGGAGGCC	8	7259885-7259892:7259893-7259934	PREDICTED: Homo sapiens similar to Beta-defensin 2 precursor (BD-2) (hBD-2) (Defensin, beta 2) (Skin-antimicrobial peptide 1) (SAP1) (LOC728454), mRNA.
0	0	-1		0	0.218902	1.01499	-0.111932	-0.0893232	-0.00702563		330	2		ZBTB32	ILMN_162694	NM_014383.1	27033	7657664	NP_055198.1	ILMN_1732981	6250048	S	GGTCGCAGAAGCCCAGGCCAGCGAGCCCTACAGAGTGAGGACACTGAAGT	19	40899652-40899701	Homo sapiens zinc finger and BTB domain containing 32 (ZBTB32), mRNA.
0	0	-1		0	0.287973	1.5139	-0.130549	0.0774942	0.0366455		331	2		ABCG1	ILMN_8498	NM_207628.1	9619	46592970	NP_997511.1	ILMN_1794782	4570377	A	CAGCACTTGTGAAGGATTGAATGCAGGTTCCAGGTGGAGGGAAGACGTGG	21	42590233-42590282	Homo sapiens ATP-binding cassette, sub-family G (WHITE), member 1 (ABCG1), transcript variant 6, mRNA.
0	0	-1		0	0.5134	1.46428	-0.346138	0.0284011	0.288783		332	2		MAFF	ILMN_18023	NM_152878.1	23764	23111002	NP_690617.1	ILMN_1680139	5560397	A	GCTCCTGCTCCCTGGGAAAAGTGGCGTATGGCCCTGAGCTGGGCTTTATA	22	36941923-36941972	Homo sapiens v-maf musculoaponeurotic fibrosarcoma oncogene homolog F (avian) (MAFF), transcript variant 2, mRNA.
0	0	-1		0	0.417784	1.61169	-0.358161	-0.0907972	0.582199		333	2		HLA-C	ILMN_23822	NM_002117.4	3107	52630341	NP_002108.4	ILMN_1721113	6270326	S	ATATGCAGCACGAGGGGCTGCAAGAGCCCCTCACCCTGAGCTGGGAGCCA	6	31345836-31345841:31345966-31346009	Homo sapiens major histocompatibility complex, class I, C (HLA-C), mRNA.
0	-1	-1		0	1.20067	3.32094	-0.953725	-0.867467	0.308384		334	2		KYNU	ILMN_4627	NM_003937.2	8942	74101435	NP_003928.1	ILMN_1746517	4570735	I	AGAGGAGTGGTTTGTGACAAGCGGAATCCAAATGGCATTCGAGTGGCTCC	2	143514686-143514697:143516086-143516123	Homo sapiens kynureninase (L-kynurenine hydrolase) (KYNU), transcript variant 1, mRNA.
0	-1	-1		0	0.987314	2.90595	-0.441391	-0.367506	0.41474		335	2		KYNU	ILMN_4627	NM_003937.2	8942	74101435	NP_003928.1	ILMN_1737514	4900524	A	GCAGGAGCAGGAGGAATTGCTGGTGCCTTCATTCATGAAAAGCATGCCCA	2	143459996-143460045	Homo sapiens kynureninase (L-kynurenine hydrolase) (KYNU), transcript variant 1, mRNA.
0	0	-1		0	1.06475	3.87485	-0.867253	-0.719835	0.4648		336	2		SLC7A2	ILMN_174010	NM_003046.3	6542	109948287	NP_003037.3	ILMN_1781400	1410072	A	GTGCCACGTGTCTCACCAAGACCCAGTTGGGAAAGAGCGTCATATTGCCA			Homo sapiens solute carrier family 7 (cationic amino acid transporter, y+ system), member 2 (SLC7A2), transcript variant 1, mRNA.
0	0	-1		0	-0.458929	0.946772	-0.254747	-0.705093	-0.147803		337	2		ZNF365	ILMN_12691	NM_014951.1	22891	7662331	NP_055766.1	ILMN_1658094	4250192	I	CTTTGTCCACATGGGCCGTTGACCTTAGAGTTAAGGCGGTTGCTTTTTTG	10	63831868-63831917	Homo sapiens zinc finger protein 365 (ZNF365), transcript variant A, mRNA.
0	0	-1		0	-0.286572	1.21585	-0.34981	-0.735786	0.184419		338	2		FOXO3A	ILMN_15283	NM_001455.2	2309	42519914	NP_001446.1	ILMN_1681703	5700445	A	GTCTACGGGTGCCAGATCAGTAGGGCCTGTGATTTCCTGTCAGTGTCCTC	6	109108467-109108516	Homo sapiens forkhead box O3A (FOXO3A), transcript variant 1, mRNA.
0	0	-1		0	-0.401546	1.93366	-0.502976	-0.714043	0.488206		339	2		PRSS8	ILMN_174859	NM_002773.3	5652	126513135	NP_002764.1	ILMN_1796461	630471	S	GAACTGGGCTGGCGCTTGGATCTGGGGTGGGAGTAACAGGGCAGAAATGA			Homo sapiens protease, serine, 8 (PRSS8), mRNA.
0	0	-1		0	-0.0497606	1.29548	0.0900334	-0.0513308	0.280187		340	2		CHAC1	ILMN_2489	NM_024111.2	79094	34147362	NP_077016.1	ILMN_1739241	650446	S	GCAGGCTGGATGAGGGATAGTAGGGCATGAGGAGAAGGAGCCCTGTAAGG	15	39035692-39035741	Homo sapiens ChaC, cation transport regulator homolog 1 (E. coli) (CHAC1), mRNA.
0	0	-1		0	0.0536116	1.34085	0.114616	0.135266	0.319915		341	2		ATP6V1C2	ILMN_42140	NM_001039362.1	245973	87159811	NP_001034451.1	ILMN_1660729	990154	S	ACCAGGGCTGAGGTCTGATGGGAAGGACTTGACTCCAGGTGCAGAGATGC	2	10842401-10842450	Homo sapiens ATPase, H+ transporting, lysosomal 42kDa, V1 subunit C2 (ATP6V1C2), transcript variant 1, mRNA.
0	0	-1		0	-0.0166666	1.45163	-0.123962	-0.0875503	0.233106		342	2		ZP3	ILMN_17555	NM_007155.4	7784	38327648	NP_009086.4	ILMN_1805377	5560494	I	CACTGCCTCCCACCCTGTGTCTGCTTCCGAATAAAAGAAGAAAGCAATAA	7	75909276-75909309:75909310-75909324	Homo sapiens zona pellucida glycoprotein 3 (sperm receptor) (ZP3), mRNA.
0	0	-1		0	0.212058	1.90872	-0.0260997	0.0376622	0.481823		343	2		SCNN1D	ILMN_8248	NM_002978.2	6339	34101281	NP_002969.2	ILMN_1754757	6580241	S	CAAGGCAGGCCCCACGGACACACTTGGGCTGCTCTGAAATAAAGCTGTTG	1	1217213-1217262	Homo sapiens sodium channel, nonvoltage-gated 1, delta (SCNN1D), mRNA.
0	0	-1		0	-0.077793	1.97977	-0.174173	-0.170684	0.503744		344	2		LEMD1	ILMN_28526	NM_001001552.3	93273	56676323	NP_001001552.3	ILMN_1785444	2490377	S	CGAGAGCTGGAGAGAAGAAGGTTTCCCAGTGGGCTTGAAGCTTGCTGTGC	1	203617473-203617485:203617486-203617522	Homo sapiens LEM domain containing 1 (LEMD1), mRNA.
0	0	-1		0	0.0449513	2.21443	-0.0580082	-0.0408682	0.766388		345	2		SLC25A23	ILMN_172134	NM_024103.2	79085	48476341	NP_077008.2	ILMN_1679949	5820634	S	TCCTTCGACCTCCACTGCGCCCCACCTCCCTGCCTGTGTGTGTTATTTCA	19	6391113-6391162	Homo sapiens solute carrier family 25 (mitochondrial carrier; phosphate carrier), member 23 (SLC25A23), mRNA.
0	0	-1		0	0.180539	1.89504	-0.603534	-0.436053	0.651506		346	2		PDLIM7	ILMN_5202	NM_213636.1	9260	47157327	NP_998801.1	ILMN_1690125	2680682	I	CATCTGACACTGCCTTCCCTCTTTGCCCTGTGGTACTGCTGTCTGCCAGG	5	176849893-176849942	Homo sapiens PDZ and LIM domain 7 (enigma) (PDLIM7), transcript variant 4, mRNA.
0	0	-1		0	0.0832476	3.07913	-0.853888	-0.690771	1.51888		347	2		HCP5	ILMN_15231	NM_006674.2	10866	47087196	NP_006665.2	ILMN_1803945	1030142	S	CCAAAGCCTCTAGTGTACCTTCCTCCTCTTACTCATCCATCCCAGTCAAC	6	31541369-31541418	Homo sapiens HLA complex P5 (HCP5), mRNA.
0	0	-1		0	0.350065	2.79554	-0.0206429	0.158611	1.0208		348	2		SLC44A4	ILMN_8031	NM_025257.1	80736	13376867	NP_079533.1	ILMN_1730977	5420161	A	ACCCCCACCGTCCAGCCATCCAACCTCACTTCGCCTTACAGGTCTCCATT	6	31939301-31939350	Homo sapiens solute carrier family 44, member 4 (SLC44A4), transcript variant 1, mRNA.
0	0	-1		0	0.475883	2.95681	-0.197877	0.0873862	1.12126		349	2		CRB3	ILMN_23532	NM_139161.3	92359	83281435	NP_631900.1	ILMN_1754635	3130367	A	GGGGAAAGGCAGTGCCCTCTCTGGGCAGTCAGATCCACCCAGTGCTTAAT	19	6418078-6418127	Homo sapiens crumbs homolog 3 (Drosophila) (CRB3), transcript variant 2, mRNA.
-1	0	0		0	0.603364	1.23485	-1.23461	-0.144022	0.185595		350	2		CDKN1A	ILMN_16780	NM_000389.2	1026	17978496	NP_000380.1	ILMN_1784602	3140066	A	GTCCTGGTTCCCGTTTCTCCACCTAGACTGTAAACCTCTCGAGGGCAGGG	6	36762947-36762996	Homo sapiens cyclin-dependent kinase inhibitor 1A (p21, Cip1) (CDKN1A), transcript variant 1, mRNA.
-1	0	0		0	0.715714	1.29612	-1.11967	-0.0965446	0.353131		351	2		SLC31A2	ILMN_18931	NM_001860.2	1318	111074527	NP_001851.1	ILMN_1758938	1850523	S	TCTTCGTGGCCTCAATGCCCTCCTTTATCCTCATCTTTCTTCTATGCAGA			Homo sapiens solute carrier family 31 (copper transporters), member 2 (SLC31A2), mRNA.
0	0	-1		0	0.969712	1.69442	-0.762875	0.425815	0.652771		352	2		TICAM1	ILMN_11434	NM_182919.1	148022	41281980	NP_891549.1	ILMN_1724863	6960376	I	GACAAAACGGGCGCGATGATGCCCTGGCTTTCAGGGTGGTCAGAACTGGA	19	4767045-4767094	Homo sapiens toll-like receptor adaptor molecule 1 (TICAM1), transcript variant 2, mRNA.
0	-1	-1		0	3.27242	4.85545	-1.36119	0.295973	1.5591		353	2		IL1F9	ILMN_6853	NM_019618.2	56300	27894314	NP_062564.1	ILMN_1735500	4860121	S	TGCTTCAGAGCTCATGCGCGTTACCCACGATGGCATGACTAGCACAGAGC	2	113459420-113459469	Homo sapiens interleukin 1 family, member 9 (IL1F9), mRNA.
0	-1	0		0	0.712877	1.33664	-0.932217	-0.288818	0.868074		354	2		CYP2J2	ILMN_26094	NM_000775.2	1573	18491007	NP_000766.2	ILMN_1758731	5870228	S	AGACATGGCACGTGTTCTGAAACCACTGGTGTCTGCTCAGATGTGTTGGG	1	60131825-60131874	Homo sapiens cytochrome P450, family 2, subfamily J, polypeptide 2 (CYP2J2), mRNA.
0	-1	0		0	1.18979	2.23879	-0.923369	-0.336316	1.06132		355	2		SH3KBP1	ILMN_18782	NM_031892.1	30011	13994241	NP_114098.1	ILMN_1810782	2690368	I	CCACTAGAGGCCACTGTCTTCAAAGCTTCTCTCACCCTAGCCAAAGGTCC	X	19463663-19463712	Homo sapiens SH3-domain kinase binding protein 1 (SH3KBP1), transcript variant 1, mRNA.
-1	-1	-1		0	1.11304	2.80401	-1.11824	-0.154057	1.23648		356	2		HLA-A	ILMN_7985	NM_002116.5	3105	52426770	NP_002107.3	ILMN_1671054	7400669	S	GAAAAGGAGGGAGTTACACTCAGGCTGCAAGCAGTGACAGTGCCCAGGGC	6	30020818-30020847:30020990-30021009	Homo sapiens major histocompatibility complex, class I, A (HLA-A), mRNA.
0	0	-1		0	1.51623	3.87581	-1.09269	0.316988	2.5188		357	2		HLA-B	ILMN_18149	NM_005514.5	3106	52426771	NP_005505.2	ILMN_1703403	2690537	S	GATGTGTCTCTCACAGCTTGAAAAGCCTGAGACAGCTGTCTTGTGAGGGA	6	31430027-31430052:31430235-31430238:31430239-31430258	Homo sapiens major histocompatibility complex, class I, B (HLA-B), mRNA.
0	0	-1		0	3.3134	6.00665	-0.304746	2.48946	3.29544		358	2		CCL5	ILMN_22732	NM_002985.2	6352	22538813	NP_002976.2	ILMN_1773352	1990446	S	ATTTGCCTGTTTCTGCTTGCTCTTGTCCTAGCTTGGGAGGCTTCCCCTCA	17	31223411-31223460	Homo sapiens chemokine (C-C motif) ligand 5 (CCL5), mRNA.
-1	0	0		0	-0.393391	-0.219719	-1.65699	-0.7529	-0.176356		359	3		SPRR1A	ILMN_183552	NM_005987.2	6698	45827733	NP_005978.2	ILMN_1716591	6370377	S	ACTGAGCTAGTCTTCTTGTTGCTCGGGTGCATTTGAGGATGGATTTGGGG	1	151224811-151224860	Homo sapiens small proline-rich protein 1A (SPRR1A), mRNA.
-1	0	0		0	0.192307	0.600349	-3.08097	-0.742811	0.305851		360	3		KRT6B	ILMN_7664	NM_005555.3	3854	119703752	NP_005546.2	ILMN_1721354	6330201	S	CTCTTGCAGTGTCCCTGAATGGCAAGTGATGTACCTTCTGATGCAGTCTG			Homo sapiens keratin 6B (KRT6B), mRNA.
-1	-1	-1		0	0.81833	0.662454	-1.68361	-1.06644	-0.719756		361	3		CYP27B1	ILMN_167864	NM_000785.3	1594	74099700	NP_000776.1	ILMN_1740418	6250327	S	ACCCCCTTCCTTCTTTGTCTTGCCCCTAGGAAGGTGAATCTGCCCTAGCC	12	56442565-56442614	Homo sapiens cytochrome P450, family 27, subfamily B, polypeptide 1 (CYP27B1), nuclear gene encoding mitochondrial protein, mRNA.
0	-1	0		0	0.444282	0.165135	-0.838913	-0.572485	-0.279462		362	3		CCDC109B	ILMN_11144	NM_017918.3	55013	34147587	NP_060388.1	ILMN_1801766	990553	S	GACCTTGCTAAGGCTAAAGAATCCCTGAAACAGGCGCGTCATTCTCTCTG	4	110825961-110825972:110828120-110828157	Homo sapiens coiled-coil domain containing 109B (CCDC109B), mRNA.
0	-1	0		0	1.09772	0.476407	-0.82815	-0.250375	-0.405311		363	3		TBX3	ILMN_23090	NM_005996.3	6926	47419904	NP_005987.3	ILMN_1713449	7050044	A	CACCAAAATTGGGGAAGGAGTGCCACTTTCCAGCTCCACTTCAAATTCCT	12	113592775-113592824	Homo sapiens T-box 3 (ulnar mammary syndrome) (TBX3), transcript variant 1, mRNA.
0	-1	0		0	1.10138	0.499262	-0.956779	-0.0593113	-0.377164		364	3		PLEKHF1	ILMN_177744	NM_024310.2	79156	31543411	NP_077286.2	ILMN_1708041	2710424	S	GGACTCTGTCCTGTGTCACCTCTCTCCAGGTGTCCAGCTGTCTCATGCCT	19	34858041-34858090	Homo sapiens pleckstrin homology domain containing, family F (with FYVE domain) member 1 (PLEKHF1), mRNA.
0	-1	0		0	1.24206	0.613956	-0.584436	-0.431315	-0.298123		365	3		PRDM8	ILMN_22013	NM_020226.2	56978	41349479	NP_064611.2	ILMN_1802082	380608	S	GGAGGAGGGTGAGATGCTTTCTGCATTTCTTGATGACAGTTTGTGTTCCT	4	81344180-81344229	Homo sapiens PR domain containing 8 (PRDM8), mRNA.
-1	-1	0		0	1.26587	1.27126	-1.21817	-0.136392	0.205683		366	3		VEGFC	ILMN_161973	NM_005429.2	7424	19924300	NP_005420.1	ILMN_1701204	160563	S	CTGTTACAGACGGCCATGTACGAACCGCCAGAAGGCTTGTGAGCCAGGAT	4	177842138-177842187	Homo sapiens vascular endothelial growth factor C (VEGFC), mRNA.
0	-1	-1		0	1.12786	1.25262	-0.986302	0.111056	0.214221		367	3		DRAM	ILMN_20048	NM_018370.2	55332	110825977	NP_060840.2	ILMN_1669376	5810471	S	CTTCTGCCTCACTTCGAGCAGACTTTTGTTCTCGGCGCTCCTCACGATGG			Homo sapiens damage-regulated autophagy modulator (DRAM), mRNA.
0	-1	0		0	2.20769	1.64496	-1.76052	0.344047	-0.111281		368	3		EDN1	ILMN_28724	NM_001955.2	1906	21359861	NP_001946.2	ILMN_1682775	4890487	S	CCACACAGGGGTGGAGTTTCTGACGAAGGTCCTAAGGGAGTGTTTGTGTC	6	12404601-12404650	Homo sapiens endothelin 1 (EDN1), mRNA.
-1	0	-1		0	1.83774	2.01432	-2.37824	0.435298	0.271237		369	3		IL1A	ILMN_180075	NM_000575.3	3552	27894329	NP_000566.3	ILMN_1658483	6590338	S	CAGGGCATTTTGGTCCAAGTTGTGCTTATCCCATAGCCAGGAAACTCTGC	2	113248305-113248354	Homo sapiens interleukin 1, alpha (IL1A), mRNA.
-1	0	-1		0	1.8583	2.45666	-2.6013	0.525461	0.0170906		370	3		IL1B	ILMN_27277	NM_000576.2	3553	27894305	NP_000567.1	ILMN_1775501	6650161	S	CTCACCTCTCCTACTCACTTAAAGCCCGCCTGACAGAAACCACGGCCACA	2	113304123-113304172	Homo sapiens interleukin 1, beta (IL1B), mRNA.
-1	0	0		0	2.95499	3.02438	-2.03354	1.64029	1.61901		371	3		TNFAIP3	ILMN_2315	NM_006290.2	7128	26051241	NP_006281.1	ILMN_1702691	3400296	S	CCCCAGAGATAAAGGCTGCCATTTTGGGGGTCTGTACTTATGGCCTGAAA	6	138245727-138245776	Homo sapiens tumor necrosis factor, alpha-induced protein 3 (TNFAIP3), mRNA.
0	0	-1		0	1.74004	1.8753	-0.688279	0.525854	0.254404		372	3		SOCS1	ILMN_3038	NM_003745.1	8651	4507232	NP_003736.1	ILMN_1774733	1850152	S	CTCCTGGTGCTCCCTCTGGGTCCCCCTGGTTGTTGTAGCAGCTTAACTGT	16	11255957-11256006	Homo sapiens suppressor of cytokine signaling 1 (SOCS1), mRNA.
0	0	-1		0	3.44367	3.067	-0.980797	1.34827	0.374849		373	3		IL6	ILMN_6469	NM_000600.1	3569	10834983	NP_000591.1	ILMN_1699651	3440500	S	TGCAGTCCAGCCTGAGGGCTCTTCGGCAAATGTAGCATGGGCACCTCAGA	7	22737683-22737717:22737718-22737732	Homo sapiens interleukin 6 (interferon, beta 2) (IL6), mRNA.
0	0	1		0	-0.308151	-2.17146	0.0114587	-0.201032	-0.909135		374	4		TGFBI	ILMN_24587	NM_000358.1	7045	4507466	NP_000349.1	ILMN_1663866	1980706	S	CCAGCCTCATGGGAAGTCCTGGCACAGTTTTTGTAAAGCCCTTGCACAGC	5	135427171-135427220	Homo sapiens transforming growth factor, beta-induced, 68kDa (TGFBI), mRNA.
0	0	1		0	-0.379075	-1.81159	0.97206	0.349478	-0.74792		375	4		CCDC34	ILMN_2645	NM_030771.1	91057	63054847	NP_110398.1	ILMN_1657547	4860133	A	GCGCTTACCAGAAAGCCGCCTGACACCATGGGAGGTGTGGTTTATTGGCA	11	27335569-27335618	Homo sapiens coiled-coil domain containing 34 (CCDC34), transcript variant 1, mRNA.
0	0	1		0	-0.267292	-1.94815	0.690822	0.394462	-0.717654		376	4		RRM1	ILMN_14789	NM_001033.2	6240	21071083	NP_001024.1	ILMN_1771593	3420341	S	TAGTGGGTTTGCTTGAGGTGGTAAGGCTTTGCTGGACCCTGTTGCAGGCA	11	4116255-4116304	Homo sapiens ribonucleotide reductase M1 polypeptide (RRM1), mRNA.
0	0	1		0	-0.202225	-1.53989	0.498811	0.268307	-0.410135		377	4		C16ORF33	ILMN_821	NM_024571.2	79622	52851417	NP_078847.1	ILMN_1801118	2630433	S	CTGGTGGCTGAGCTTTTTCCCAGCAGGAATGGGTCCTCGAATCATCGTGC	16	47174-47223	Homo sapiens chromosome 16 open reading frame 33 (C16orf33), mRNA.
0	0	1		0	-0.019364	-1.77397	0.51457	0.327672	-0.587006		378	4		MCM4	ILMN_177749	NM_005914.2	4173	33469918	NP_005905.2	ILMN_1771558	5910528	A	GCACAGATGCAGTCTGGGGCATGGTTTGTGTGCTGGACTTTCTCATGGCC	8	49052481-49052530	Homo sapiens MCM4 minichromosome maintenance deficient 4 (S. cerevisiae) (MCM4), transcript variant 1, mRNA.
0	0	1		0	0.0316933	-1.43242	0.381258	0.26655	-0.368284		379	4		RPL29	ILMN_10772	NM_000992.2	6159	17105395	NP_000983.1	ILMN_1737517	270403	S	TTCCGGCGTTGTTGACCCTATTTCCCGTGCTGCACCGCAGCCCCTTTCTC	3	52004948-52004997	Homo sapiens ribosomal protein L29 (RPL29), mRNA.
0	0	1		0	-0.126211	-1.93266	0.854174	0.647531	-0.435427		380	4		POLD2	ILMN_20681	NM_006230.1	5425	5453923	NP_006221.1	ILMN_1746252	1300136	S	TTTGACCAGAGAGGCCCAGATGGAGGCTGTTCATTCCCTGCAGTGTCGGC	7	44120843-44120892	Homo sapiens polymerase (DNA directed), delta 2, regulatory subunit 50kDa (POLD2), mRNA.
0	0	1		0	-0.106154	-1.65506	0.635016	0.552065	-0.406324		381	4		SFRS6	ILMN_176251	NM_006275.4	6431	38158029	NP_006266.2	ILMN_1697469	7150711	S	GCCTACTTTGACTTTTACGTTCCCATTCCTGTGTTACCACCTTCCTCCCG	20	41525549-41525598	Homo sapiens splicing factor, arginine/serine-rich 6 (SFRS6), mRNA.
0	0	1		0	-0.118098	-1.44308	0.542949	0.468518	-0.249036		382	4		BOP1	ILMN_12640	NM_015201.3	23246	40353770	NP_056016.1	ILMN_1715583	450132	S	TGGGGTGGTCGTGCTGAAGTCAACAGAGCCTTTACCCTGTGCTGAAAAAA	8		Homo sapiens block of proliferation 1 (BOP1), mRNA.
0	0	1		0	0.0586966	-1.18558	0.516624	0.43743	-0.183775		383	4		PPIH	ILMN_999	NM_006347.3	10465	45439322	NP_006338.1	ILMN_1801913	3610184	S	GCTACCTGTGGTGATCTCGCAGTGTGGGGAGATGTAGTCCAGACAAAGAC	1	42905641-42905677:42905678-42905690	Homo sapiens peptidylprolyl isomerase H (cyclophilin H) (PPIH), mRNA.
0	0	1		0	-0.0118173	-1.21659	0.46899	0.566579	-0.121365		384	4		CCT2	ILMN_174861	NM_006431.2	10576	57165416	NP_006422.1	ILMN_1701298	3780646	S	ATCAAAGCGGCACCCAGGAAACGTGTCCCTGATCACCACCCCTGTTAAGC	12	68280035-68280051:68281342-68281372:68281373-68281374	Homo sapiens chaperonin containing TCP1, subunit 2 (beta) (CCT2), mRNA.
0	0	1		0	-0.0277528	-1.45538	0.729451	0.835058	-0.163879		385	4		HNRPAB	ILMN_757	NM_031266.2	3182	55956918	NP_112556.2	ILMN_1651262	1990070	A	CCAGAGCTCTAGGTGTTTAGGCAGCGTGTGGTGTCTGAGAGGCCATAGCG	5	177570393-177570442	Homo sapiens heterogeneous nuclear ribonucleoprotein A/B (HNRPAB), transcript variant 1, mRNA.
0	0	1		0	-0.630917	-2.904	0.985254	0.580805	-0.175629		386	4		CALML3	ILMN_20293	NM_005185.2	810	36031099	NP_005176.1	ILMN_1698899	5900458	S	CTATTCATCTGGAAGGAGGGAGGCTTGGATGAGCAGGGGATGAGAGCTGC	10	5558149-5558198	Homo sapiens calmodulin-like 3 (CALML3), mRNA.
0	0	1		0	-0.337396	-1.37892	0.551139	0.411329	-0.0517241		387	4		TPM2	ILMN_22618	NM_213674.1	7169	47519615	NP_998839.1	ILMN_1757604	6270020	A	AACTGTTGGAGGAGAAGCTGAAGGAGGCTGAGACCCGAGCAGAGTTTGCC	9	35674288-35674312:35674485-35674509	Homo sapiens tropomyosin 2 (beta) (TPM2), transcript variant 2, mRNA.
0	0	1		0	-0.330305	-1.34601	0.416197	0.243363	-0.218732		388	4		TPM2	ILMN_22618	NM_213674.1	7169	47519615	NP_998839.1	ILMN_1789196	290452	I	TCACCAGACCTTGGACCAGACCCTGCTGGAACTCAACAACCTGTGAGGGC	9	35672073-35672077:35672078-35672122	Homo sapiens tropomyosin 2 (beta) (TPM2), transcript variant 2, mRNA.
0	0	1		0	-0.224025	-1.55686	0.528783	0.384343	-0.194078		389	4		FASN	ILMN_177950	NM_004104.4	2194	41872630	NP_004095.4	ILMN_1784871	1010398	S	GGTAAAAATGCTGCTCTCAGCCTCCCACAATTAAACCGCATGTGATCTCC	17	77629503-77629552	Homo sapiens fatty acid synthase (FASN), mRNA.
0	0	1		0	-0.634643	-1.89113	0.770868	0.329652	-0.417718		390	4		CDCA7	ILMN_33182	NM_145810.2	83879	88999584	NP_665809.1	ILMN_1737184	270068	A	CTCTGCCAGTCTAGTTTCTGGGCAGGTTTCCTGTGTCAGTATTCCCCCTC	2	173941629-173941678	Homo sapiens cell division cycle associated 7 (CDCA7), transcript variant 2, mRNA.
0	0	1		0	-0.254389	-1.45009	0.64112	0.439128	-0.235728		391	4		NOL5A	ILMN_13841	NM_006392.2	10528	32483373	NP_006383.2	ILMN_1787628	160279	S	GGAAGCAATGGTTCAGGCAGAGGAAGCGGCTGCTGAGATTACTAGGAAGC	20	2585526-2585541:2585727-2585760	Homo sapiens nucleolar protein 5A (56kDa with KKE/D repeat) (NOL5A), mRNA.
0	0	1		0	-0.18594	-1.13214	0.593263	0.352695	-0.131885		392	4		C1QBP	ILMN_7884	NM_001212.3	708	28872801	NP_001203.1	ILMN_1668996	7560202	S	TTGCCGACCGAGGGGTGGACAACACTTTTGCAGATGAGCTGGTGGAGCTC	17	5277130-5277179	Homo sapiens complement component 1, q subcomponent binding protein (C1QBP), nuclear gene encoding mitochondrial protein, mRNA.
0	0	1		0	-0.184285	-1.11563	0.714561	0.376613	-0.0832997		393	4		LSM5	ILMN_17896	NM_012322.1	23658	6912487	NP_036454.1	ILMN_1737947	160523	S	GCTGGTTCCTGGAGGAGAAGGACCTGAAGTGTGAATGAGTTTCCTTGACT	7	32493381-32493397:32493398-32493430	Homo sapiens LSM5 homolog, U6 small nuclear RNA associated (S. cerevisiae) (LSM5), mRNA.
0	0	1		0	-0.100199	-1.52421	0.779769	0.624867	-0.332486		394	4		APEX1	ILMN_27411	NM_080648.1	328	18375502	NP_542379.1	ILMN_1661886	1190647	A	GTTACCTGCATTGTGTGACAGCAAGATCCGTTCCAAGGCCCTCGGCAGTG	14	19995423-19995472	Homo sapiens APEX nuclease (multifunctional DNA repair enzyme) 1 (APEX1), transcript variant 2, mRNA.
0	0	1		0	-0.199341	-1.67486	0.913105	0.773601	-0.269297		395	4		SSRP1	ILMN_28740	NM_003146.2	6749	28416943	NP_003137.1	ILMN_1689642	5570296	S	GCCATCTGAACATGCTCTCCTGTTGGTGTGTATGTCACTAGGGCAGTGGG	11	56850301-56850350	Homo sapiens structure specific recognition protein 1 (SSRP1), mRNA.
0	0	1		0	-0.119665	-1.82848	0.995315	0.880562	-0.258895		396	4		CKS1B	ILMN_11313	NM_001826.1	1163	4502856	NP_001817.1	ILMN_1719256	270164	S	GAACCAGAACCTCACATCTTGCTGTTCCGGCGCCCACTACCCAAGAAACC	1	153217209-153217214:153217825-153217868	Homo sapiens CDC28 protein kinase regulatory subunit 1B (CKS1B), mRNA.
0	0	1		0	-0.197227	-1.41202	0.929963	0.684937	-0.301139		397	4		RFC5	ILMN_16612	NM_007370.3	5985	31795541	NP_031396.1	ILMN_1659364	730592	A	AAACGCACTTGTTTTCATGCAGGAGCGGGGCAAGTAAGGTTGAGCCTGAC	12	116954126-116954175	Homo sapiens replication factor C (activator 1) 5, 36.5kDa (RFC5), transcript variant 1, mRNA.
0	0	1		0	0.139606	-1.20214	0.912432	0.767934	0.00557484		398	4		RANBP1	ILMN_25664	NM_002882.2	5902	6382077	NP_002873.1	ILMN_1721457	2120446	S	CTGTTCCGATTTGCCTCTGAGAACGATCTCCCAGAATGGAAGGAGCGAGG	22	18489797-18489846	Homo sapiens RAN binding protein 1 (RANBP1), mRNA.
0	0	1		0	-0.233851	-1.50377	0.70548	0.608703	-0.0864628		399	4		RP11-529I10.4	ILMN_10078	NM_015448.1	25911	39930354	NP_056263.1	ILMN_1744584	1440537	S	AGGAGCTATCAAGGGTCTCTAAGAACTGGGCATGGGGCACTCCTAGCCAG	10	103359309-103359358	Homo sapiens deleted in a mouse model of primary ciliary dyskinesia (RP11-529I10.4), mRNA.
0	0	1		0	-0.240077	-1.23573	0.673741	0.588894	-0.0966518		400	4		WDR12	ILMN_14410	NM_018256.2	55759	16445423	NP_060726.2	ILMN_1770692	650390	S	GATGGTTCTTTGGTGTCGCTGTCCCTAACGTCACATACTGGTTGGGTGAC	2	203456660-203456709	Homo sapiens WD repeat domain 12 (WDR12), mRNA.
0	0	1		0	-0.263341	-1.37469	0.785827	0.606046	0.0257986		401	4		PA2G4	ILMN_28541	NM_006191.2	5036	124494253	NP_006182.2	ILMN_1728984	6580048	S	AAGTGCAGTTCTTCTCCACCTAGGACCGCCAGCAGAGCGGGGGGATCTCC			Homo sapiens proliferation-associated 2G4, 38kDa (PA2G4), mRNA.
0	0	1		0	-0.240616	-1.57261	0.903099	0.744891	0.0111851		402	4		POLE3	ILMN_3721	NM_017443.3	54107	31543422	NP_059139.2	ILMN_1785198	4260154	S	CTGTTGGCCTTTCTTAGCCTTTTTCTGTTTCCATTCAGTGCTCCAAGCGC	9	115209484-115209533	Homo sapiens polymerase (DNA directed), epsilon 3 (p17 subunit) (POLE3), mRNA.
0	0	1		0	-0.187412	-1.38404	0.800055	0.652675	-0.151928		403	4		MRPL24	ILMN_29241	NM_145729.1	79590	22035589	NP_663781.1	ILMN_1695576	4210239	A	TGGCATCGTCCCTGAAACGTGGATTGATGGCCCCAAAGACACATCAGTGG	1	154973926-154973950:154974062-154974086	Homo sapiens mitochondrial ribosomal protein L24 (MRPL24), nuclear gene encoding mitochondrial protein, transcript variant 1, mRNA.
0	0	1		0	-0.189955	-1.70889	1.17201	0.940355	-0.149353		404	4		IMPDH2	ILMN_3439	NM_000884.2	3615	66933015	NP_000875.2	ILMN_1705737	3400504	S	CAGTGAAGCTGACAAAATCAAAGTGGCCCAGGGAGTGTCTGGTGCTGTGC	3	49037192-49037239:49037333-49037334	Homo sapiens IMP (inosine monophosphate) dehydrogenase 2 (IMPDH2), mRNA.
0	0	1		0	-0.156621	-1.0867	0.792559	0.579737	-0.0474921		405	4		COPS3	ILMN_172839	NM_003653.2	8533	23238221	NP_003644.2	ILMN_1770732	4480088	S	ACCATCTTGGCCAGTGACAAGTGTTCGGAGGGCAGCAGAGAGGACCAAGC	17	17091051-17091100	Homo sapiens COP9 constitutive photomorphogenic homolog subunit 3 (Arabidopsis) (COPS3), mRNA.
0	0	1		0	-0.11449	-1.33215	1.0251	0.907558	-0.0180546		406	4		RPL4	ILMN_21554	NM_000968.2	6124	16579884	NP_000959.2	ILMN_1752285	6660193	S	TCCGGGTGGATAAGGCAGCTGCTGCAGCAGCGGCACTACAAGCCAAATCA	15	64578987-64579036	Homo sapiens ribosomal protein L4 (RPL4), mRNA.
0	0	1		0	-0.178191	-1.14652	0.558199	0.714728	-0.0530996		407	4		LYAR	ILMN_23200	NM_017816.1	55646	8923397	NP_060286.1	ILMN_1764362	3420184	S	GCATCCTGAGGGCGGAGAACCAGAAGACGATGAGGCTCCTGCAAAAGGTA	4	4321240-4321243:4326211-4326256	Homo sapiens hypothetical protein FLJ20425 (LYAR), mRNA.
0	0	1		0	-0.247098	-1.23692	0.694528	0.79191	-0.0355681		408	4		HSPC111	ILMN_179840	NM_016391.2	51491	20127554	NP_057475.1	ILMN_1704055	510634	S	GACCAGTGAAGCTGGAGCCAGGGTGTAAGGCAAGGAGGTGCTGTGTGGCT	5	175743746-175743795	Homo sapiens hypothetical protein HSPC111 (HSPC111), mRNA.
0	0	1		0	-0.293797	-1.09036	0.625405	0.445476	-0.0895889		409	4		NAT10	ILMN_13298	NM_024662.1	55226	13399321	NP_078938.1	ILMN_1705594	630768	S	GTGCTGTTCCACTCTTGGCTCCAGCAGACCCACTGTCCCAGAAAAGCCTG	11	34124835-34124884	Homo sapiens N-acetyltransferase 10 (NAT10), mRNA.
0	0	1		0	-0.244625	-1.10843	0.726191	0.57268	-0.0584328		410	4		MRPS27	ILMN_18202	NM_015084.1	23107	16950608	NP_055899.1	ILMN_1711414	5820750	S	CCACATTCTCCTTTCTGCCACATCTCGCCCTTCTGGACCTGCACTGGGAG	5	71551625-71551674	Homo sapiens mitochondrial ribosomal protein S27 (MRPS27), nuclear gene encoding mitochondrial protein, mRNA.
0	0	1		0	-0.282941	-1.0325	0.734206	0.637576	0.0184048		411	4		BXDC1	ILMN_29712	NM_032194.1	84154	39930468	NP_115570.1	ILMN_1664167	6420129	S	TGGGACCCTCATTGGATCTGGTTCTGAGGAGGACACACCTGGCATCGGAT	6	111452132-111452181	Homo sapiens brix domain containing 1 (BXDC1), mRNA.
0	0	1		0	-0.348442	-1.23001	0.922816	0.560726	-0.131357		412	4		PNPO	ILMN_2388	NM_018129.2	55163	114326548	NP_060599.1	ILMN_1684289	3780220	S	TATTCCCAGTCCGTCAGGAATTTTGTAGAAGGGCTTCATGTGCTGGTACC			Homo sapiens pyridoxamine 5'-phosphate oxidase (PNPO), mRNA.
0	0	1		0	-0.245855	-1.06647	0.826543	0.647494	-0.0631604		413	4		SUPT16H	ILMN_180230	NM_007192.2	11198	19924176	NP_009123.1	ILMN_1781516	730471	S	GGAAGGGAGGCCATATCTACAACACAGCCTCTCGGCACTGCTGCTCCTTA	14	20889760-20889809	Homo sapiens suppressor of Ty 16 homolog (S. cerevisiae) (SUPT16H), mRNA.
0	0	1		0	-0.242027	-1.17325	0.991858	0.738528	-0.00332126		414	4		TOMM20	ILMN_179996	NM_014765.1	9804	7657256	NP_055580.1	ILMN_1796038	2900672	S	GTAGAGCTTGCATAGTCGGCACTCAGTAAATGTTTGGTTCCTTTTGCCCC	1	233339494-233339543	Homo sapiens translocase of outer mitochondrial membrane 20 homolog (yeast) (TOMM20), mRNA.
1	1	1		0	-0.38315	-1.2441	1.04534	0.799179	-0.145425		415	4		ABLIM1	ILMN_21737	NM_006720.3	3983	51173716	NP_006711.3	ILMN_1785424	1110575	A	GAAAAGCTGTGTCGTGTTCCCTGTGAAACTGAGCAGGTGTGTGTTGGCGC	10	116181045-116181094	Homo sapiens actin binding LIM protein 1 (ABLIM1), transcript variant 4, mRNA.
0	0	1		0	-0.144844	-1.11689	0.430921	0.381932	-0.0369109		416	4		BCCIP	ILMN_897	NM_078468.1	56647	17402870	NP_510868.1	ILMN_1771966	1400228	I	GCAGGAGGAGAGCGACACTTGTCTGGGAGGCAAATGGTCTTTTGATGACG	10	127514692-127514741	Homo sapiens BRCA2 and CDKN1A interacting protein (BCCIP), transcript variant B, mRNA.
0	0	1		0	-0.092778	-1.49171	0.763621	0.659253	0.0258165		417	4		NME1	ILMN_22180	NM_198175.1	4830	38045912	NP_937818.1	ILMN_1741133	360114	A	GGAGAGTGCAGAGAAGGAGATCGGCTTGTGGTTTCACCCTGAGGAACTGG	17	46594115-46594164	Homo sapiens non-metastatic cells 1, protein (NM23A) expressed in (NME1), transcript variant 1, mRNA.
0	0	1		0	-0.0758158	-1.12726	0.57149	0.508961	0.0464978		418	4		SNRPF	ILMN_138252	NM_003095.1	6636	4507130	NP_003086.1	ILMN_1678966	2060440	S	GTAGCCTGCAACATTCGGCCGTGGTTTACATGAGTTTACCCCTCAATCCC	12	94776956-94776982:94776983-94776985:94779077-94779096	Homo sapiens small nuclear ribonucleoprotein polypeptide F (SNRPF), mRNA.
0	0	1		0	-0.0911232	-1.4936	0.789118	0.658302	-0.0686586		419	4		CSE1L	ILMN_180459	NM_001316.2	1434	29029558	NP_001307.2	ILMN_1706238	7650193	A	GGTTCCATCAATGGTGAGCACCAGCCTGAATGCAGAAGCGCTCCAGTATC	20	47144907-47144907:47146293-47146341	Homo sapiens CSE1 chromosome segregation 1-like (yeast) (CSE1L), mRNA.
0	0	1		0	-0.0663461	-1.43861	0.803609	0.745243	-0.00908876		420	4		CSE1L	ILMN_180459	NM_001316.2	1434	29029558	NP_001307.2	ILMN_1665797	3800450	I	AACCCCAAAATTCACCTGGCACAGTCACTTCACAAGTTGTCTACCGCCTG	20	47144848-47144897	Homo sapiens CSE1 chromosome segregation 1-like (yeast) (CSE1L), mRNA.
0	0	1		0	0.0658236	-0.937992	0.615373	0.545289	0.163826		421	4		RPL6	ILMN_27538	NM_001024662.1	6128	67189746	NP_001019833.1	ILMN_1717490	4570520	I	GGCCTTCCAGACGCTTCATTTTTGTTGTTTGGGTTTGCGGCAGGGCACAA	12	111331602-111331651	Homo sapiens ribosomal protein L6 (RPL6), transcript variant 1, mRNA.
0	0	1		0	0.0746304	-1.80956	0.650961	0.937374	0.100084		422	4		HSPA8	ILMN_14829	NM_153201.1	3312	24234685	NP_694881.1	ILMN_1716260	1690189	A	TTGAACTCACAGGCATGCCAGGAGGAATGCCTGGGGGATTTCCTGGTGGT	11	122433708-122433746:122434685-122434695	Homo sapiens heat shock 70kDa protein 8 (HSPA8), transcript variant 2, mRNA.
0	0	1		0	0.10061	-1.67786	0.690276	0.864523	0.174229		423	4		HSPA8	ILMN_181529	NM_006597.3	3312	24234684	NP_006588.1	ILMN_1686367	6350376	I	CTGGAGAAAGTTTGCAACCCCATCATCACCAAGCTGTACCAGAGTGCAGG	11	122433748-122433797	Homo sapiens heat shock 70kDa protein 8 (HSPA8), transcript variant 1, mRNA.
0	0	1		0	0.0221632	-0.919717	0.51497	0.649711	0.103482		424	4		KIAA0020	ILMN_19508	NM_014878.4	9933	109948282	NP_055693.4	ILMN_1665483	6480593	A	GTCCTGGGCTAGTGTAAATCGAGGTGCCATTATTCTTTCTAGCCTCCTCC			Homo sapiens KIAA0020 (KIAA0020), mRNA.
0	0	1		0	-0.206817	-1.03541	0.63004	0.637523	0.14762		425	4		GNL2	ILMN_12954	NM_013285.1	29889	7019418	NP_037417.1	ILMN_1761113	150021	S	CCCAGGGCGCTTACATCAAAAGAACGGAGGCGAGCAGTACGACAGCAACG	1	37805163-37805195:37805861-37805877	Homo sapiens guanine nucleotide binding protein-like 2 (nucleolar) (GNL2), mRNA.
0	0	1		0	-0.165917	-1.03697	0.698873	0.620421	0.130115		426	4		CIRH1A	ILMN_2574	NM_032830.1	84916	14249535	NP_116219.1	ILMN_1796235	1090332	S	ACACTCGTGGCAGTAGAACGGCCTCTGGATGACATCATTGCTCAGCTCCC	16	67760258-67760307	Homo sapiens cirrhosis, autosomal recessive 1A (cirhin) (CIRH1A), mRNA.
0	0	1		0	-0.146631	-0.86918	0.767326	0.800862	0.191161		427	4		DDX10	ILMN_20779	NM_004398.2	1662	13514830	NP_004389.2	ILMN_1753249	6580519	S	CTCAGATCGAGGGTGGATGATACCATTTCCTGACCCCGTTTTCCAGCATG	11	108316549-108316598	Homo sapiens DEAD (Asp-Glu-Ala-Asp) box polypeptide 10 (DDX10), mRNA.
0	0	1		0	-0.207127	-1.22045	0.9283	0.988294	0.265471		428	4		BXDC2	ILMN_4503	NM_018321.3	55299	55770899	NP_060791.3	ILMN_1679800	1440433	S	CCAGTCACCAAACATGCATCGGCGTGTCATAAGATCCATCACAGCTGCAA	5	34960822-34960837:34961088-34961121	Homo sapiens brix domain containing 2 (BXDC2), mRNA.
0	0	1		0	0.0285873	-0.952242	0.838138	0.935837	0.172159		429	4		PUS7	ILMN_182110	NM_019042.3	54517	50727001	NP_061915.2	ILMN_1779353	2650131	S	TGGACAAGGCTTTCTTCTATCAGTAGCGTTTACCCTTTGTCACCAGTGGC	7	104884381-104884430	Homo sapiens pseudouridylate synthase 7 homolog (S. cerevisiae) (PUS7), mRNA.
0	0	1		0	0.0582383	-1.11949	1.05987	1.21035	0.44025		430	4		DDX21	ILMN_15415	NM_004728.2	9188	50659094	NP_004719.2	ILMN_1735461	6280474	S	CAGTTCTGTCCTTGAATCCCGACTAGATATTTCTTGCCCTCTGGTCTCAG	10	70414150-70414199	Homo sapiens DEAD (Asp-Glu-Ala-Asp) box polypeptide 21 (DDX21), mRNA.
0	0	1		0	-0.137193	-0.969673	0.84293	0.655842	0.103203		431	4		LOC203547	ILMN_163926	NM_001017980.1	203547	63025213	NP_001017980.1	ILMN_1682694	6400403	S	TAGTGCCCTGACTAGGGGGAGGATTTGGATGTGCTGCATTTCAAGCCGTG	X	150328272-150328321	Homo sapiens hypothetical protein LOC203547 (LOC203547), mRNA.
0	0	1		0	-0.0739598	-0.909653	0.872814	0.677525	0.126876		432	4		TXNL5	ILMN_8122	NM_032731.2	84817	21362103	NP_116120.1	ILMN_1659437	830047	S	CACCTCAAAAACTGGTAGAATCTGAGTGTCTTCAGGCCAACCTGGTGGAA	17	6486367-6486368:6486995-6487042	Homo sapiens thioredoxin-like 5 (TXNL5), mRNA.
0	0	1		0	-0.0611919	-0.986592	0.815878	0.702872	0.159342		433	4		NUP107	ILMN_177335	NM_020401.2	57122	56788371	NP_065134.1	ILMN_1815924	3190431	S	GCTCAGAGAGTCCTCTCTAATGCTCCTAGACCAGGGACTTGACCCATTAG	12	67422440-67422489	Homo sapiens nucleoporin 107kDa (NUP107), mRNA.
0	0	1		0	-0.133078	-1.42932	1.24054	1.05482	0.266704		434	4		LAPTM4B	ILMN_24436	NM_018407.4	55353	74271830	NP_060877.3	ILMN_1680196	3290343	S	CTGACTGTTCTTGTGGATCTTGTGTCCAGGGACATGGGGTGACATGCCTC	8	98933500-98933549	Homo sapiens lysosomal associated protein transmembrane 4 beta (LAPTM4B), mRNA.
0	0	1		0	-0.0852052	-1.27298	1.10661	0.961629	0.166178		435	4		NETO2	ILMN_168668	NM_018092.3	81831	24041025	NP_060562.3	ILMN_1760849	2510731	S	GTTCACATCAGTGGCTTTGTATGCAAATATGCTGTGTTGGACCTGGACGC	16	45673355-45673404	Homo sapiens neuropilin (NRP) and tolloid (TLL)-like 2 (NETO2), mRNA.
0	0	1		0	0.0591888	-0.985488	0.99423	0.83728	0.169989		436	4		MRPL3	ILMN_19169	NM_007208.2	11222	21265090	NP_009139.1	ILMN_1713143	7400181	S	GCCCGGTGCGCCTTCTATTACATTTGCCTAACATCTTTGGACGTGGCAGA	3	132664237-132664256:132664257-132664286	Homo sapiens mitochondrial ribosomal protein L3 (MRPL3), nuclear gene encoding mitochondrial protein, mRNA.
1	1	1		0	-0.0770068	-1.25444	1.11257	1.01931	0.0546249		437	4		PCNA	ILMN_9537	NM_002592.2	5111	33239449	NP_002583.1	ILMN_1694177	4540554	A	GCGGATATGGGACACTTAAAATACTACTTGGCTCCCAAGATCGAGGATGA	20	5043941-5043990	Homo sapiens proliferating cell nuclear antigen (PCNA), transcript variant 1, mRNA.
0	0	1		0	-0.107132	-1.14473	1.02264	0.996279	0.0994854		438	4		HSPD1	ILMN_178202	NM_002156.4	3329	41399283	NP_002147.2	ILMN_1766713	3520678	A	CGGCTTGCAAAACTTTCAGATGGAGTGGCTGTGCTGAAGGTTGGTGGGAC	2	198061449-198061460:198061971-198062008	Homo sapiens heat shock 60kDa protein 1 (chaperonin) (HSPD1), nuclear gene encoding mitochondrial protein, transcript variant 1, mRNA.
0	0	1		0	0.289234	-0.921008	0.809053	1.19215	0.372421		439	4		MTAP	ILMN_163674	NM_002451.3	4507	47132621	NP_002442.2	ILMN_1753639	4230541	S	AGCTGTTTCAGGGCCTGTTGCCAGCTATGCCTTTGAGAACCTCGGGATCC	9	21855693-21855742	Homo sapiens methylthioadenosine phosphorylase (MTAP), mRNA.
0	0	1		0	-1.12872	-1.00792	0.762549	-0.213098	0.190584		440	4		PPP1R3C	ILMN_4487	NM_005398.3	5507	42476161	NP_005389.1	ILMN_1736670	2100379	S	GCAAGAATCCAGTACCTTGCACATAGAAGTAGCAACCCATCCCTTGCCTA	10	93378527-93378576	Homo sapiens protein phosphatase 1, regulatory (inhibitor) subunit 3C (PPP1R3C), mRNA.
0	1	0		0	-0.897225	-0.770672	0.59793	0.15251	-0.0659073		441	4		RXRA	ILMN_6758	NM_002957.3	6256	21536318	NP_002948.1	ILMN_1687315	5890246	S	AAGCCTTGCTCTGTTGTGTCCTGTTGCCGGCTCTGGCCTTCCTGTGACTG	9	136472031-136472080	Homo sapiens retinoid X receptor, alpha (RXRA), mRNA.
0	0	1		0	-0.434773	-0.825578	0.650618	0.201503	0.262046		442	4		ORC5L	ILMN_6212	NM_002553.2	5001	32454752	NP_002544.1	ILMN_1705093	1450717	I	ACATTTTGCTCTGTGAACTATCCCCTGCGCTTTGAACGTGCCAGCAGCCC	7	103554163-103554212	Homo sapiens origin recognition complex, subunit 5-like (yeast) (ORC5L), transcript variant 1, mRNA.
0	0	1		0	-0.305709	-0.684483	0.546286	0.332979	0.346613		443	4		C11ORF48	ILMN_24145	NM_024099.2	79081	46198300	NP_077004.2	ILMN_1739345	1510431	S	GATCCGGCTTGCCCAGAAAGAGAAGACAGCCATGGAAGTGGAAGCCCCTT	11	62187195-62187207:62187284-62187320	Homo sapiens chromosome 11 open reading frame 48 (C11orf48), mRNA.
0	0	1		0	-0.486887	-1.51845	0.719223	0.402398	0.108409		444	4		D4S234E	ILMN_9299	NM_014392.2	27065	36951161	NP_055207.1	ILMN_1772627	2600215	S	TTGGCGCAGCGGTGTGCATCAGAGGCGTGTGCTGAGAAGGGTGGTGTTAA	4	4471438-4471487	Homo sapiens DNA segment on chromosome 4 (unique) 234 expressed sequence (D4S234E), mRNA.
0	0	1		0	-0.280991	-0.927998	0.863528	0.635345	0.0997819		445	4		ETFB	ILMN_7194	NM_001985.2	2109	62420878	NP_001976.1	ILMN_1729374	1340044	I	AAGATGGCGGAGCTGCGCGTGCTCGTAGCTGTCAAGAGGGTCATCGACTA	19	56561345-56561392:56561393-56561394	Homo sapiens electron-transfer-flavoprotein, beta polypeptide (ETFB), transcript variant 1, mRNA.
0	0	1		0	-0.290144	-0.870059	0.927854	0.662028	0.22422		446	4		CECR5	ILMN_25032	NM_033070.2	27440	51093855	NP_149061.1	ILMN_1654690	6040408	A	CCGGCACTGAAGGCATGCAGCCTGTCGGCAGAGTGTCTTAACACCAGATG	22	15998498-15998547	Homo sapiens cat eye syndrome chromosome region, candidate 5 (CECR5), transcript variant 2, mRNA.
0	0	1		0	-0.217009	-0.809687	0.60024	0.492857	0.267505		447	4		BMS1L	ILMN_4307	NM_014753.2	9790	41281482	NP_055568.2	ILMN_1772713	4250719	S	AAGCCTGGGCTGCTGGGACTGGGTTCATTCTCATGACTTGGGGCTGTCGA	10	42646698-42646747	Homo sapiens BMS1-like, ribosome assembly protein (yeast) (BMS1L), mRNA.
0	0	1		0	-0.178575	-0.868309	0.708672	0.630026	0.320003		448	4		EMG1	ILMN_2614	NM_006331.4	10436	46255019	NP_006322.2	ILMN_1797074	2340592	S	GGTGTCCATCAGTAACTACCCCCTTTCTGCTGCCCTCACCTGTGCAAAAC	12	6955146-6955195	Homo sapiens EMG1 nucleolar protein homolog (S. cerevisiae) (EMG1), mRNA.
0	0	1		0	-0.270346	-1.03918	0.867574	0.642275	0.23498		449	4		NUP37	ILMN_4147	NM_024057.2	79023	34222120	NP_076962.2	ILMN_1771903	4480524	S	GACTGTCCTGGCATCGAACTCTCCCTCTGTGTGTAATTGGAGGAGACCAC	12	100992291-100992340	Homo sapiens nucleoporin 37kDa (NUP37), mRNA.
0	0	1		0	-0.185692	-0.873055	0.853976	0.624177	0.280209		450	4		STOML2	ILMN_21419	NM_013442.1	30968	7305502	NP_038470.1	ILMN_1663002	2600605	S	TGATCGAGTCAAGATGAGTTAGTGGAGCTGGGCTTGGCCAGGGAGTCTGG	9	35090003-35090031:35090032-35090052	Homo sapiens stomatin (EPB72)-like 2 (STOML2), mRNA.
0	0	1		0	-0.188338	-1.0034	0.92064	0.710569	0.201957		451	4		RPA3	ILMN_180774	NM_002947.3	6119	52851430	NP_002938.1	ILMN_1716895	4290711	S	TCTCTGGAATTGTGGAAGTGGTTGGAAGAGTAACCGCCAAGGCCACCATC	7	7644065-7644114	Homo sapiens replication protein A3, 14kDa (RPA3), mRNA.
0	0	1		0	-0.0870432	-0.869962	0.839564	0.673297	0.239826		452	4		WDR74	ILMN_21873	NM_018093.1	54663	8922421	NP_060563.1	ILMN_1789775	6900068	A	CGGGAGGCAACTCAGTGATTGTGGGAAACACTCATGGGCAGCTGGCAGAA	11	62358339-62358379:62358475-62358483	Homo sapiens WD repeat domain 74 (WDR74), mRNA.
0	0	1		0	-0.240709	-0.956851	0.783331	0.723729	0.294191		453	4		NOL1	ILMN_29058	NM_001033714.1	4839	76150624	NP_001028886.1	ILMN_1723158	2710392	A	GACGGGTGGCTCACTGCCATTGTCACCAGGTTGGAACTCTTGCCTCTGTG	12	6536355-6536404	Homo sapiens nucleolar protein 1, 120kDa (NOL1), transcript variant 2, mRNA.
0	0	1		0	-0.187987	-1.00446	0.883934	0.862071	0.328974		454	4		RSL1D1	ILMN_174852	NM_015659.2	26156	118498358	NP_056474.2	ILMN_1723729	6760154	S	CCTCAATGCTGCCTCCAGAGCTTTTTGGAAATACTCAGATCCTGGCCGCC			Homo sapiens ribosomal L1 domain containing 1 (RSL1D1), mRNA.
0	0	1		0	-0.159095	-0.801883	0.723104	0.614448	0.21849		455	4		MRRF	ILMN_26150	NM_199177.1	92399	40317623	NP_954646.1	ILMN_1680675	6620382	A	CCCCTCTAACCTAGGACCCTCATTACCGGCTCTCATAGCACAGTCTACTG	9	124125379-124125428	Homo sapiens mitochondrial ribosome recycling factor (MRRF), nuclear gene encoding mitochondrial protein, transcript variant 2, mRNA.
1	1	1		0	-0.481386	-2.24472	2.00678	1.89203	0.549317		456	4		MT1X	ILMN_16629	NM_005952.2	4501	31543213	NP_005943.1	ILMN_1775170	1990706	S	CTGTCCCGCTGCGTGTTTTCCTCTTGATCGGGAACTCCTGCTTCTCCTTG	16	55273897-55273946	Homo sapiens metallothionein 1X (MT1X), mRNA.
0	0	1		0	0.0771399	-0.590415	0.792356	0.7074	0.426929		457	4		SNRPB	ILMN_14667	NM_003091.3	6628	38149990	NP_003082.1	ILMN_1799103	3420040	I	GCGTGGGCTCGATTCCTCAGGGCCACGTTACCACAGACCTGTTTGTTTCT	20	2390488-2390537	Homo sapiens small nuclear ribonucleoprotein polypeptides B and B1 (SNRPB), transcript variant 2, mRNA.
0	0	1		0	-0.0333642	-0.676828	0.873185	0.814299	0.495091		458	4		TYSND1	ILMN_176427	NM_001040273.1	219743	94400922	NP_001035363.1	ILMN_1775677	6550762	S	AGGGGCGCTCTTGACACTGTGCCTTCATTTTCCAGCCCACAGCCTGGGTC	10	71569035-71569084	Homo sapiens trypsin domain containing 1 (TYSND1), transcript variant 2, mRNA.
0	0	1		0	-0.0862552	-0.608827	0.850068	0.757507	0.517284		459	4		TXNDC14	ILMN_23968	NM_015959.1	51075	7705725	NP_057043.1	ILMN_1799367	380315	S	CCCCCAAGGACTCTTGCTTCCTCAAGCCCTTCTGGCTTCGTTTATGGTCT	11	57264718-57264767	Homo sapiens thioredoxin domain containing 14 (TXNDC14), mRNA.
0	0	1		0	-0.0419993	-0.606237	0.885109	0.787149	0.530036		460	4		PGD	ILMN_168070	NM_002631.2	5226	40068517	NP_002622.2	ILMN_1794165	650019	S	CTGCTCCTGTCACCCTCCACGATTCCACAGACCAGGACATTCCATGTGCC	1	10402399-10402448	Homo sapiens phosphogluconate dehydrogenase (PGD), mRNA.
1	1	1		0	-0.257677	-0.782714	1.13715	0.767394	0.573232		461	4		CCDC58	ILMN_27140	NM_001017928.2	131076	65301162	NP_001017928.1	ILMN_1686920	7330349	S	GACAGGAGCTGGAAGGTGTTTAATGAACGCTGCCGAATTCACTTCAAGCC	3	123561421-123561456:123564505-123564518	Homo sapiens coiled-coil domain containing 58 (CCDC58), mRNA.
1	1	1		0	-0.226457	-0.677533	1.05636	0.799929	0.585058		462	4		CRIP2	ILMN_29728	NM_001312.2	1397	31542322	NP_001303.1	ILMN_1694432	4880575	S	CCACCTGCCAGTGTTATTTATGCTCCCTTCGTGGGTGATGGCCACGCCCT	14	105017359-105017408	Homo sapiens cysteine-rich protein 2 (CRIP2), mRNA.
0	0	1		0	-0.165623	-0.672797	0.74713	0.62884	0.365583		463	4		UCHL5	ILMN_3370	NM_015984.2	51377	108796054	NP_057068.1	ILMN_1731612	5960113	S	GCAACATCCTAATTGGCTCAGTGCACGTTTGGCAATAGTGCCAGCCTGTC			Homo sapiens ubiquitin carboxyl-terminal hydrolase L5 (UCHL5), mRNA.
1	1	1		0	-0.414738	-1.2648	1.39442	1.14983	0.79462		464	4		LGALS7	ILMN_30351	NM_002307.1	3963	4504984	NP_002298.1	ILMN_1661708	1820343	S	ATCTTCTGAGCAGAAGCCCAGGCGGCCCGGGGCCTTGGCTGGCAAATAAA	19	43953448-43953497	Homo sapiens lectin, galactoside-binding, soluble, 7 (galectin 7) (LGALS7), mRNA.
0	1	1		0	-0.201378	-0.587617	0.912173	0.802611	0.438566		465	4		FRAG1	ILMN_20695	NM_014489.1	27315	7657101	NP_055304.1	ILMN_1755405	3190735	S	TGGGATAGAGGGGTCAGATGCAGATCTCTACTGTAAAATGGGCTCCCTGG	11	3804042-3804091	Homo sapiens FGF receptor activating protein 1 (FRAG1), mRNA.
1	1	1		0	-0.553033	-1.80206	2.45549	2.33583	1.26347		466	4		KRT13	ILMN_17796	NM_002274.2	3860	24234693	NP_002265.1	ILMN_1721218	4150474	A	ACTTCTAGTGCCTCTGTTACCACCACCTCTAATGCCTCTGGTCGCCGCAC	17	36911055-36911104	Homo sapiens keratin 13 (KRT13), transcript variant 2, mRNA.
0	1	1		0	-0.318642	-0.860978	0.818988	0.919323	0.577649		467	4		CCND1	ILMN_166524	NM_053056.2	595	77628152	NP_444284.1	ILMN_1688480	6580019	S	CGGCGCTTCCCAGCACCAACATGTAACCGGCATGTTTCCAGCAGAAGACA	11	69178329-69178378	Homo sapiens cyclin D1 (CCND1), mRNA.
0	1	1		0	-0.182228	-1.05061	1.04197	1.0934	0.8056		468	4		GPX3	ILMN_165414	NM_002084.3	2878	89903006	NP_002075.2	ILMN_1726666	840050	S	CTTCGGAGGACGTGCCCTCACCCCTCACTGGTCCACTGGCTTGAGACTCA	5	150388660-150388709	Homo sapiens glutathione peroxidase 3 (plasma) (GPX3), mRNA.
0	0	1		0	-0.0160276	-0.515178	0.864272	0.919742	0.638279		469	4		MAGOH	ILMN_19674	NM_002370.2	4116	6006021	NP_002361.1	ILMN_1814396	2970427	S	CGGCCACGAGTTCCTGGAGTTTGAGTTTCGACCGGACGGGAAGTTAAGAT	1	53473882-53473895:53476621-53476656	Homo sapiens mago-nashi homolog, proliferation-associated (Drosophila) (MAGOH), mRNA.
0	1	1		0	0.0257409	-0.484313	0.943253	1.07211	0.628699		470	4		NOLC1	ILMN_22590	NM_004741.1	9221	4758859	NP_004732.1	ILMN_1800224	630239	S	GCGGGGCAGCTACCGGGGAGGCTCAATCTCTGTCCAGGTCAATTCTATTA	10	103911953-103912002	Homo sapiens nucleolar and coiled-body phosphoprotein 1 (NOLC1), mRNA.
0	1	1		0	-0.358944	-0.605918	0.863383	0.658922	0.440813		471	4		POLR2G	ILMN_13646	NM_002696.1	5436	4505946	NP_002687.1	ILMN_1748438	3450719	S	GATTCAGCAGGACGATGAGATCCGCTTAAAGATTGTGGGGACCCGTGTGG	11	62289709-62289758	Homo sapiens polymerase (RNA) II (DNA directed) polypeptide G (POLR2G), mRNA.
0	1	0		0	-0.353747	-0.440145	0.901842	0.673395	0.501316		472	4		ALKBH2	ILMN_20557	NM_001001655.1	121642	48717225	NP_001001655.1	ILMN_1690252	2140433	S	TGGGAGCCCCATTGCCTCTGTCTCCTTCGGTGCCTGCAGAGACTTTGTCT	12	108010590-108010639	Homo sapiens alkB, alkylation repair homolog 2 (E. coli) (ALKBH2), mRNA.
0	0	1		0	-0.185988	-0.517579	0.659321	0.62364	0.503946		473	4		DRG1	ILMN_22955	NM_004147.3	4733	51093843	NP_004138.1	ILMN_1658259	520615	S	GCCAGTTACCAGATTACACATCCCCAGTGGTGCTTCCTTACTCCAGGACC	22	30153063-30153112	Homo sapiens developmentally regulated GTP binding protein 1 (DRG1), mRNA.
1	1	1		0	-0.255782	-0.737067	1.04176	0.903229	0.690962		474	4		BSCL2	ILMN_20426	NM_032667.4	26580	40068504	NP_116056.3	ILMN_1774596	2370370	S	CCTGAAGAAAAGGGGCAGACTCCTCACATTCCAGCACTTTCCCACCTGAC	11	62214369-62214414:62214415-62214418	Homo sapiens Bernardinelli-Seip congenital lipodystrophy 2 (seipin) (BSCL2), mRNA.
0	0	1		0	-0.19203	-0.537864	0.877662	0.783423	0.706346		475	4		CKMT1B	ILMN_2945	NM_020990.3	1159	66346731	NP_066270.1	ILMN_1763491	3520093	S	CCTGGAGAACCTAAGACTCCAAAAACGTGGTACTGGAGGAGTGGACACTG	15	41678337-41678386	Homo sapiens creatine kinase, mitochondrial 1B (CKMT1B), nuclear gene encoding mitochondrial protein, mRNA.
0	0	1		0	-0.0837888	-0.433909	0.979884	0.75643	0.775327		476	4		MRPL40	ILMN_21771	NM_003776.2	64976	26638658	NP_003767.2	ILMN_1687403	5050315	S	TGCTAGAAGCCCAGCAGGAAGCTCTGGAGGAACTGCAACTGGAATCCCCG	22	17803280-17803329	Homo sapiens mitochondrial ribosomal protein L40 (MRPL40), nuclear gene encoding mitochondrial protein, mRNA.
0	1	1		0	-0.516519	-0.917246	1.65327	1.57702	1.02652		477	4		CRABP2	ILMN_16252	NM_001878.2	1382	6382069	NP_001869.1	ILMN_1690170	3170497	S	CCAAGTCAGCAGTCCTAGCCCCAAACCAGCCCAGAGCAGGGTCTCTCTAA	1	154936143-154936192	Homo sapiens cellular retinoic acid binding protein 2 (CRABP2), mRNA.
1	1	1		0	-0.151783	-0.327148	1.20733	1.03355	0.752783		478	4		FADS1	ILMN_169860	NM_013402.3	3992	14141179	NP_037534.2	ILMN_1670134	2480176	S	GAACCACTGTGGCCTTCTCAGCCTACAGCAGTGTGGTCTCTTACATGGCC	11	61323986-61324035	Homo sapiens fatty acid desaturase 1 (FADS1), mRNA.
1	1	1		0	-0.119519	-0.377692	1.26243	1.13876	0.75333		479	4		C11ORF70	ILMN_20631	NM_032930.1	85016	14249725	NP_116319.1	ILMN_1683635	2140463	S	GCCTTGGTGGAGCCCTTTGTCAATATGAGGATGTGATTAGCCCATATCTG	11	101451902-101451951	Homo sapiens chromosome 11 open reading frame 70 (C11orf70), mRNA.
1	1	1		0	-0.293312	-0.66979	1.6945	1.49759	1.02034		480	4		F12	ILMN_181878	NM_000505.2	2161	9961354	NP_000496.1	ILMN_1671766	7150594	S	CTCCTTGGTGATTCCGCAGTGAGAGAGTGGCTGGGGCATGGAAGGCAAGA	5	176761826-176761875	Homo sapiens coagulation factor XII (Hageman factor) (F12), mRNA.
0	0	1		0	-0.180185	-0.497945	0.953134	0.79853	0.60628		481	4		FLJ14803	ILMN_25561	NM_032842.2	84928	66348164	NP_116231.2	ILMN_1748926	130743	S	ACCGTGTATCAGTGTTAGATGTGCATCCCGTTTTGTCATTCCCTCAGACT	7	129592221-129592270	Homo sapiens hypothetical protein FLJ14803 (FLJ14803), mRNA.
1	1	1		0	-0.164563	-0.899181	2.11453	1.82269	1.23585		482	4		C22ORF16	ILMN_25503	NM_213720.1	400916	47497975	NP_998885.1	ILMN_1740170	5130471	S	CACCACTCAGAGTGACCTGTCCCTGTGTGAGGGCTTCAGCGAGGCCCTGA	22	22438335-22438384	Homo sapiens chromosome 22 open reading frame 16 (C22orf16), mRNA.
1	0	1		0	-0.00876673	-0.293811	1.05244	0.916887	0.730206		483	4		DDX47	ILMN_8096	NM_016355.3	51202	41327774	NP_057439.2	ILMN_1747162	5310431	I	ACAGCTTTGCTACTGCGAAATCTTGGCTTCACTGCCATCCCCCTCCATGG	12	12868155-12868204	Homo sapiens DEAD (Asp-Glu-Ala-Asp) box polypeptide 47 (DDX47), transcript variant 1, mRNA.
1	1	1		0	-0.118325	-0.442598	1.28508	1.12449	0.854028		484	4		TCEA3	ILMN_167630	NM_003196.1	6920	41350334	NP_003187.1	ILMN_1726928	5490634	S	ACCAGGTGCAGACACGCAGTGCTGATGAGCCCATGACTACCTTTGTCTTA	1	23583452-23583497:23586353-23586356	Homo sapiens transcription elongation factor A (SII), 3 (TCEA3), mRNA.
1	1	1		0	-0.018298	-0.476441	2.00593	1.92155	1.49733		485	4		HSPA2	ILMN_940	NM_021979.2	3306	13676856	NP_068814.2	ILMN_1766499	670201	S	CGACAAGTGTCAGGAGGTGATCAACTGGCTCGACCGAAACCAGATGGCAG	14	64079042-64079091	Homo sapiens heat shock 70kDa protein 2 (HSPA2), mRNA.
1	1	1		0	-0.151128	-0.467629	1.44817	1.33387	1.19933		486	4		CKMT1A	ILMN_6052	NM_001015001.1	548596	66346729	NP_001015001.1	ILMN_1732066	4570309	S	GCAAAGATAGCCGCTTCCCAAAGATCCTGGAGAACCTAAGACTCCAAAAG	15	41777634-41777638:41778131-41778175	Homo sapiens creatine kinase, mitochondrial 1A (CKMT1A), nuclear gene encoding mitochondrial protein, mRNA.
1	1	1		0	-0.202106	-0.498805	1.59487	1.43869	1.28546		487	4		STOM	ILMN_18050	NM_198194.1	2040	38016906	NP_937837.1	ILMN_1766657	1170390	A	TCACTTGGGAGGGACGCATAGAAGGAGCTCTAGGAACACAGTGCCAGTGC	9	123141241-123141290	Homo sapiens stomatin (STOM), transcript variant 2, mRNA.
0	1	1		0	-0.131997	-0.394621	0.946643	0.894332	0.735021		488	4		ACADM	ILMN_161879	NM_000016.2	34	21327681	NP_000007.1	ILMN_1778104	3840538	S	GCTAGAATGAGTTACCAGAGAGCAGCTTGGGAGGTTGATTCTGGTCGTCG	1	75999446-75999495	Homo sapiens acyl-Coenzyme A dehydrogenase, C-4 to C-12 straight chain (ACADM), nuclear gene encoding mitochondrial protein, mRNA.
1	1	1		0	-0.284991	-0.773105	2.48501	2.30389	1.8262		489	4		IGFBP2	ILMN_2732	NM_000597.2	3485	55925575	NP_000588.2	ILMN_1725193	5690370	S	CAAACACCGGCAGAAAACGGAGAGTGCTTGGGTGGTGGGTGCTGGAGGAT	2	217237127-217237176	Homo sapiens insulin-like growth factor binding protein 2, 36kDa (IGFBP2), mRNA.
1	0	0		0	-0.362844	-0.335929	1.00503	0.528619	-0.217677		490	4		CMTM4	ILMN_169958	NM_181521.2	146223	82546839	NP_852662.1	ILMN_1815319	2490634	A	GTCCCCGACAGCAGGCAAAGCCTCACATTGCCCTCAATTTTCCCCCTTTC	16	65206317-65206366	Homo sapiens CKLF-like MARVEL transmembrane domain containing 4 (CMTM4), transcript variant 2, mRNA.
1	1	0		0	-0.278614	-0.905949	1.05241	0.755911	-0.235662		491	4		UNG	ILMN_686	NM_080911.1	7374	19718750	NP_550433.1	ILMN_1683120	5090367	A	TTCTCCTAGGGTTATGTCCAGTTGGGGTTTTTAAGGCAGCACAGACTGCC	12	108032880-108032929	Homo sapiens uracil-DNA glycosylase (UNG), transcript variant 2, mRNA.
1	0	0		0	-0.0866667	-0.789792	1.0373	0.803293	-0.0130301		492	4		LAGE3	ILMN_1071	NM_006014.3	8270	110349722	NP_006005.2	ILMN_1708151	7560241	S	TCGTCCGCTGGAAAGCTGAAGACTGTCGCCTGCTCCGAATTTCCGTCATC			Homo sapiens L antigen family, member 3 (LAGE3), mRNA.
1	0	0		0	-0.0480222	-0.626921	1.04273	0.886332	0.158145		493	4		MCM2	ILMN_183916	NM_004526.2	4171	33356546	NP_004517.2	ILMN_1681503	6620008	S	GAGCTGCTGCCCTCTTGGCGTGAGTTGCGTATTCAGGCTGCTTTTGCTGC	3	128823652-128823701	Homo sapiens MCM2 minichromosome maintenance deficient 2, mitotin (S. cerevisiae) (MCM2), mRNA.
0	1	0		0	-0.281022	-0.68437	0.863558	0.766323	0.133626		494	4		ATP5G2	ILMN_29767	NM_005176.5	517	85794839	NP_005167.2	ILMN_1703046	6350360	A	CTCCCATAGTTCTCCCGCGTCTGGTTGGCCCCGTGTGTTCCTTTTCCTAT	12	52345299-52345348	Homo sapiens ATP synthase, H+ transporting, mitochondrial F0 complex, subunit C2 (subunit 9) (ATP5G2), nuclear gene encoding mitochondrial protein, transcript variant 2, mRNA.
1	0	0		0	-0.212208	-0.620889	1.05121	0.704281	0.189288		495	4		PRIM1	ILMN_175450	NM_000946.2	5557	41349493	NP_000937.1	ILMN_1694502	7160040	S	ACCCTGGCTGGAGTGGGAGATTATGCTCCAGTACTGTTTTCCACGGCTGG	12	55421551-55421600	Homo sapiens primase, polypeptide 1, 49kDa (PRIM1), mRNA.
1	1	0		0	-0.243575	-0.610067	1.10392	0.87708	0.267787		496	4		CKLF	ILMN_17455	NM_016326.2	51192	10092611	NP_057410.1	ILMN_1712389	2000551	A	ACATCGCCCCTTCTGCTTCAGTGTGAAAGGCCACGTGAAGATGCTGCGGC	16	65144146-65144195	Homo sapiens chemokine-like factor (CKLF), transcript variant 3, mRNA.
1	1	0		0	-0.0913125	-0.575547	1.26169	1.01584	0.4017		497	4		GSR	ILMN_14467	NM_000637.2	2936	50301237	NP_000628.2	ILMN_1775182	7560093	S	GAACCAGGAGACACGTGTGGCGGGCAGTGGGACCCATAGATCTTCTGAAA	8	30656528-30656577	Homo sapiens glutathione reductase (GSR), mRNA.
1	1	1		0	-0.279353	-1.04211	1.5217	1.17888	0.505948		498	4		C12ORF24	ILMN_24807	NM_013300.1	29902	9558740	NP_037432.1	ILMN_1753781	7330615	S	CGTGCCAAAGGTGAGGGTAAGGGGTTGTGAGTTGTGTCCTGTATGTTTAG	12	109412350-109412399	Homo sapiens chromosome 12 open reading frame 24 (C12orf24), mRNA.
0	0	1		0	-0.121989	-0.844858	0.974939	0.801182	0.202227		499	4		TUFM	ILMN_2050	NM_003321.3	7284	34147629	NP_003312.3	ILMN_1738369	6270735	S	CAGCGTTTCACCCTGCGAGATGGCAACCGGACTATTGGCACCGGTCTAGT	16	28761848-28761897	Homo sapiens Tu translation elongation factor, mitochondrial (TUFM), mRNA.
0	0	1		0	-0.118362	-0.801591	0.783134	0.760857	0.205505		500	4		RPS3	ILMN_6047	NM_001005.3	6188	70609887	NP_000996.2	ILMN_1760714	2690487	S	TTGCTGTGCGGAGGGCCTGCTATGGTGTGCTGCGGTTCATCATGGAGAGT	11	74791126-74791138:74792712-74792748	Homo sapiens ribosomal protein S3 (RPS3), mRNA.
0	0	1		0	-0.152193	-0.91013	0.88231	0.817228	0.221647		501	4		GMPS	ILMN_180493	NM_003875.2	8833	53759143	NP_003866.1	ILMN_1771734	270521	S	ACATTCTCAGGGAGTCTGGGTATGCTGGGAAAATCAGCCAGATGCCGGTG	3	157135512-157135529:157136821-157136852	Homo sapiens guanine monphosphate synthetase (GMPS), mRNA.
0	1	1		0	-0.140507	-1.42256	1.42706	1.3204	0.316262		502	4		DKC1	ILMN_2775	NM_001363.2	1736	15011921	NP_001354.1	ILMN_1671257	1780392	S	GTACAGTGCTCACCTAAATCCATCTGACTACTTGTTCCTGTGCCCTCTTG	X	153658907-153658956	Homo sapiens dyskeratosis congenita 1, dyskerin (DKC1), mRNA.
0	0	1		0	-0.102029	-0.736727	0.879547	0.765171	0.349957		503	4		APRT	ILMN_4221	NM_000485.2	353	71773149	NP_000476.1	ILMN_1722491	650358	I	TGAGGTCCTGGAGTGCGTGAGCCTGGTGGAGCTGACCTCGCTTAAGGGCA	16	87403656-87403705	Homo sapiens adenine phosphoribosyltransferase (APRT), transcript variant 1, mRNA.
0	0	1		0	-0.0318728	-0.708639	0.953157	0.846012	0.41733		504	4		MRPL21	ILMN_12292	NM_181515.1	219927	31652227	NP_852616.1	ILMN_1744835	240519	A	GACCTTGCGTGTGGAGAGAGAATTCGACTGGAGAAGGTCCTGCTGGTTGG	11	68417485-68417499:68420559-68420593	Homo sapiens mitochondrial ribosomal protein L21 (MRPL21), nuclear gene encoding mitochondrial protein, transcript variant 1, mRNA.
0	0	1		0	-0.074387	-0.75813	0.843764	0.766298	0.30032		505	4		NOP5/NOP58	ILMN_4530	NM_015934.3	51602	34222329	NP_057018.1	ILMN_1748476	1500494	S	ATCACCCGGACACACATCATGCTTAAGATTCAACTGGGAGCATACCAGGG	2	202876425-202876474	Homo sapiens nucleolar protein NOP5/NOP58 (NOP5/NOP58), mRNA.
0	0	1		0	-0.209019	-1.08232	1.2447	1.08448	0.421922		506	4		SCARB1	ILMN_5375	NM_005505.3	949	33620766	NP_005496.3	ILMN_1668387	6100709	S	GGGCGCTCCTGGACCCTGGGGCAAACCTGTGACCCTTTTCTACTGGAATA	12	123828196-123828245	Homo sapiens scavenger receptor class B, member 1 (SCARB1), mRNA.
1	1	1		0	-0.199323	-1.21863	1.34924	1.2591	0.476513		507	4		BZW2	ILMN_8642	NM_014038.1	28969	7661743	NP_054757.1	ILMN_1676548	2510110	S	AAATGGAGCCCTGAGGCATCAGCTATTATACTTGGGACTCTACCTCTCAC	7	16712406-16712455	Homo sapiens basic leucine zipper and W2 domains 2 (BZW2), mRNA.
1	0	1		0	0.0707448	-0.598781	1.00157	0.980472	0.401992		508	4		METTL1	ILMN_178633	NM_005371.4	4234	122056691	NP_005362.2	ILMN_1815190	2000669	A	TGGACCATAGGGGATCTTTGGAAGGCTGTGGGGTCTTGCTCTTCCTTAGC			Homo sapiens methyltransferase like 1 (METTL1), transcript variant 1, mRNA.
1	1	1		0	-0.075924	-0.804378	1.25944	1.08432	0.424132		509	4		TRAP1	ILMN_12336	NM_016292.1	10131	7706484	NP_057376.1	ILMN_1699737	160736	S	AGCCCACGCTGGAGATCAACCCCAGGCACGCGCTCATCAAGAAGCTGAAT	16	3648842-3648867:3651989-3652012	Homo sapiens TNF receptor-associated protein 1 (TRAP1), mRNA.
1	1	1		0	-0.18598	-1.02958	1.55369	1.33243	0.522237		510	4		CTXN1	ILMN_12592	NM_206833.1	404217	45592953	NP_996664.1	ILMN_1759766	1850047	S	CCCTCCCATGCCGTTCCACTCCTCCCTGCCTCTGAGCCGAACATGATAAT	19	7895398-7895447	Homo sapiens cortexin 1 (CTXN1), mRNA.
1	1	1		0	-0.0946506	-0.92384	1.50262	1.3621	0.416046		511	4		EFEMP1	ILMN_41804	NM_001039349.1	2202	86788131	NP_001034438.1	ILMN_1735877	5820689	A	TCCTGGCATCCAGAGTGACAGTGAACTTAAGCAAATTACCCTCCTACCCA	2	55946706-55946755	Homo sapiens EGF-containing fibulin-like extracellular matrix protein 1 (EFEMP1), transcript variant 3, mRNA.
1	0	0		0	-0.162171	-0.275238	1.18161	0.770936	0.530411		512	4		C1ORF59	ILMN_7678	NM_144584.1	113802	21389358	NP_653185.1	ILMN_1682428	290025	S	GACTCAATTCCTCTGAGCAGTGATGGTTCTGCAGTGGTGGCTGACCTGCG	1	108992741-108992790	Homo sapiens chromosome 1 open reading frame 59 (C1orf59), mRNA.
1	1	0		0	-0.144064	-0.112184	1.12462	0.856145	0.50137		513	4		SLC16A5	ILMN_9339	NM_004695.2	9121	20127461	NP_004686.1	ILMN_1755649	2060482	A	GCCAAGCAAACGGCTCTGGGCTGGAATAGCCCTACCTGAGTGCCCTGTTT	17	70613685-70613723:70613724-70613734	Homo sapiens solute carrier family 16, member 5 (monocarboxylic acid transporter 6) (SLC16A5), mRNA.
1	1	0		0	-0.214474	-0.108691	1.11959	0.907682	0.537363		514	4		LTBP3	ILMN_918	NM_021070.2	4054	18497287	NP_066548.2	ILMN_1805395	360753	I	TGAGGACAGTTCAGAGGAGGATTCAGACGAGTGTCGCTGCGTGAGTGGCC	11	65063455-65063504	Homo sapiens latent transforming growth factor beta binding protein 3 (LTBP3), mRNA.
1	0	0		0	-0.0654322	-0.0456825	1.1765	0.92967	0.623798		515	4		LHX6	ILMN_18108	NM_199160.1	26468	40549414	NP_954629.1	ILMN_1715189	6980373	A	CTGCCTTGAGCCTCTCCTCAGGGTCTATTCCTTGCGTGGATTATGTGGCC	9	124004927-124004976	Homo sapiens LIM homeobox 6 (LHX6), transcript variant 2, mRNA.
1	1	0		0	-0.18588	-0.138383	1.32711	1.01989	0.699975		516	4		SHMT2	ILMN_19915	NM_005412.4	6472	52851445	NP_005403.2	ILMN_1661264	2710278	S	CGCGTCCTCTTTCTTGGGGAAGTTGAGGAGTGCCCTTCAGAGCCAGTAGC	12	55914669-55914718	Homo sapiens serine hydroxymethyltransferase 2 (mitochondrial) (SHMT2), mRNA.
1	1	0		0	-0.368873	-0.412899	1.31954	1.17465	0.375331		517	4		C9ORF58	ILMN_18617	NM_031426.2	83543	50428929	NP_113614.1	ILMN_1673863	770112	A	GGTGGATGAAGTATGTGTGTGCGTGTGCATGGGAGTGTGCGTGGACTGGG	9	132988263-132988312	Homo sapiens chromosome 9 open reading frame 58 (C9orf58), transcript variant 1, mRNA.
1	1	0		0	-0.197776	-0.420282	1.28033	1.15542	0.399974		518	4		STK39	ILMN_19845	NM_013233.2	27347	115430251	NP_037365.2	ILMN_1791328	4040296	S	CAAGGAGGTGGGCTCCCAGGATGGTACCATTGCTCTTTCCTAGCTAACCC			Homo sapiens serine threonine kinase 39 (STE20/SPS1 homolog, yeast) (STK39), mRNA.
0	1	0		0	-0.353327	-0.707152	1.9034	1.77826	0.615722		519	4		PHGDH	ILMN_5800	NM_006623.2	26227	23308576	NP_006614.2	ILMN_1704537	2360348	S	CCACATTCTTGGGCTGAACGCGGGCCTCTGACACTGCTTACACTGCACTC	1	120088264-120088313	Homo sapiens phosphoglycerate dehydrogenase (PHGDH), mRNA.
1	1	0		0	-0.0568392	-0.193963	1.08624	0.995636	0.407616		520	4		SLCO2A1	ILMN_14229	NM_005630.1	6578	5032094	NP_005621.1	ILMN_1705231	540128	S	GGTTCTGCTTGGAAAATGATGCCCTGCAACTAACCCTGGTCTTTCCCATG	3	135134380-135134429	Homo sapiens solute carrier organic anion transporter family, member 2A1 (SLCO2A1), mRNA.
1	1	0		0	-0.116854	-0.418053	1.44332	1.23788	0.378518		521	4		HSD17B8	ILMN_9238	NM_014234.3	7923	20143980	NP_055049.1	ILMN_1715324	3130019	S	CCGATGGGACACTTGGGGGACCCTGAGGATGTGGCAGATGTGGTCGCATT	6	33281904-33281931:33282130-33282151	Homo sapiens hydroxysteroid (17-beta) dehydrogenase 8 (HSD17B8), mRNA.
1	1	0		0	0.0175982	-0.0960394	1.32571	1.16979	0.419228		522	4		PYCR1	ILMN_175668	NM_006907.2	5831	24797096	NP_008838.2	ILMN_1796013	5690327	A	TGGACATTTGGGGAAAGGGCTCCTTGGGCTGCTGGTGAACTTCTGTGGCC	17	77483804-77483853	Homo sapiens pyrroline-5-carboxylate reductase 1 (PYCR1), transcript variant 1, mRNA.
1	1	0		0	-0.0348057	0.0763017	1.56503	1.4489	0.674023		523	4		DKFZP686A01247	ILMN_3090	NM_014988.1	22998	55741670	NP_055803.1	ILMN_1664138	1240326	S	GGAGAGCTGGTTTATTTTCTGCCCTGTGCGACGAGTTTCAGCTGGCCAAG	4	41395168-41395217	Homo sapiens hypothetical protein (DKFZP686A01247), mRNA.
1	0	0		0	0.0406104	-0.279114	1.07671	0.774186	0.342696		524	4		GOT1	ILMN_19908	NM_002079.1	2805	4504066	NP_002070.1	ILMN_1656145	6200017	S	GATCAAGTTGTCTGAAGGAGCCAAAGTGTGAATGTGGGTGTCGGCTGCGG	10	101146885-101146934	Homo sapiens glutamic-oxaloacetic transaminase 1, soluble (aspartate aminotransferase 1) (GOT1), mRNA.
1	1	0		0	-0.231962	-0.511561	1.08527	0.899247	0.41229		525	4		RCC2	ILMN_2123	NM_018715.1	55920	29789089	NP_061185.1	ILMN_1720124	510450	S	GTTGGGAATGTGCTTGGCGCTGACCCTGCGGGCATCTGACTGGTCTTCCA	1	17605960-17606009	Homo sapiens regulator of chromosome condensation 2 (RCC2), mRNA.
1	1	1		0	-0.251936	-0.496694	1.30579	1.04595	0.638076		526	4		HINT2	ILMN_20073	NM_032593.2	84681	49574527	NP_115982.1	ILMN_1697820	610037	S	CAAGCAGACAGCAAAGGCTGAGGGCCTGGGAGATGGATACCGACTTGTGA	9	35803139-35803142:35803263-35803308	Homo sapiens histidine triad nucleotide binding protein 2 (HINT2), mRNA.
1	1	0		0	-0.149864	-0.285422	1.10449	0.922392	0.4013		527	4		EPRS	ILMN_173912	NM_004446.2	2058	62241041	NP_004437.2	ILMN_1783695	6220367	S	ACTACACCTTATTTGGTCGCAGCTACTGAGGGATGAACGAAAGCCCCCTC	1	218208749-218208770:218208771-218208798	Homo sapiens glutamyl-prolyl-tRNA synthetase (EPRS), mRNA.
1	1	0		0	-0.123902	-0.303827	1.54382	1.23076	0.635471		528	4		RHOBTB3	ILMN_181179	NM_014899.3	22836	115430107	NP_055714.3	ILMN_1744949	430687	S	ATTGGGACCCCATACCGTTAGCCCTTGTATGTATACCAACACTGCCAAAG			Homo sapiens Rho-related BTB domain containing 3 (RHOBTB3), mRNA.
1	1	0		0	-0.135049	-0.258106	1.03548	0.910503	0.535174		529	4		MGC4172	ILMN_12069	NM_024308.3	79154	109715828	NP_077284.2	ILMN_1756701	7000435	S	TCCCCTCCTGGGGTCATCCCTCCACTCTGACTCTGACTATGGCAGCAGAA			Homo sapiens short-chain dehydrogenase/reductase (MGC4172), mRNA.
1	1	0		0	-0.0714459	-0.194677	1.21945	1.07314	0.586661		530	4		LACTB2	ILMN_177186	NM_016027.1	51110	7705792	NP_057111.1	ILMN_1660635	2190014	S	CACAGATTTCTATGCACCTTTACTCTTTCCTCAACCCTTGTCTCTATCTG	8	71712218-71712267	Homo sapiens lactamase, beta 2 (LACTB2), mRNA.
1	1	0		0	-0.0232281	-0.175282	1.12942	1.08769	0.675057		531	4		LOC89944	ILMN_29636	NM_138342.2	89944	31543092	NP_612351.2	ILMN_1793636	3420133	S	GCCCATGTCTGCACATCCAGGGAGGAGGACAGAAGGCCCAGCTCACATGT	11	133750871-133750905:133751116-133751130	Homo sapiens hypothetical protein BC008326 (LOC89944), mRNA.
1	1	0		0	-0.0242973	-0.088792	1.13191	1.06992	0.575654		532	4		SORT1	ILMN_165748	NM_002959.4	6272	52352810	NP_002950.3	ILMN_1707077	6900341	S	GGTCCCCATGTGCCTGTTGTTCAGCCCTCTCTCTTGTTCCCTTTCTGAGC	1	109654053-109654102	Homo sapiens sortilin 1 (SORT1), mRNA.
1	1	0		0	-0.00362176	-0.0434574	1.13166	1.0726	0.652302		533	4		EIF4EBP3	ILMN_29518	NM_003732.2	8637	46519169	NP_003723.1	ILMN_1710379	4250138	S	CCAGGCGGTTACTTTGCTGCTCCTCCCGCTCGCTATGTCAACGTCCACTA	5	139907473-139907506:139907507-139907522	Homo sapiens eukaryotic translation initiation factor 4E binding protein 3 (EIF4EBP3), mRNA.
1	1	0		0	-0.275619	-0.263204	2.20107	1.9565	1.14907		534	4		PSAT1	ILMN_17460	NM_021154.3	29968	34304343	NP_066977.1	ILMN_1692938	940551	A	GCATTCCATTAGCAAGAGTTGTACCCCCTCCCCAGTCTTCGCCTTCCTCT	9	80134501-80134550	Homo sapiens phosphoserine aminotransferase 1 (PSAT1), transcript variant 2, mRNA.
1	1	1		0	0.00498026	-0.464045	1.56438	1.70107	0.910831		535	4		MAL2	ILMN_23727	NM_052886.2	114569	109633023	NP_443118.1	ILMN_1770653	5490189	S	CTGGCTGAAGCATCCCCTTGGAGTGCCATGTATAAGTTGGGCTATTAGAG			Homo sapiens mal, T-cell differentiation protein 2 (MAL2), mRNA.
1	1	1		0	0.127704	-0.516717	1.80854	1.73006	1.09863		536	4		EFEMP1	ILMN_41804	NM_001039349.1	2202	86788131	NP_001034438.1	ILMN_1673880	5570189	I	CTCTGGCGCTGGTCAAGTCACAGGACACCGAAGAAACCATCACGTACACG	2	55998906-55998906:56002999-56003047	Homo sapiens EGF-containing fibulin-like extracellular matrix protein 1 (EFEMP1), transcript variant 3, mRNA.
1	1	1		0	0.330486	-0.328842	2.23803	2.20179	1.25566		537	4		CYP1A1	ILMN_175467	NM_000499.2	1543	13325053	NP_000490.1	ILMN_1807291	4900541	S	CTGGGGACTTGTGTCTGCGGGGATCCAGAGCGCACAGGGAGTGCACATAT	15	72799202-72799251	Homo sapiens cytochrome P450, family 1, subfamily A, polypeptide 1 (CYP1A1), mRNA.
0	0	1		0	0.383521	-0.449744	0.388732	0.76167	0.600287		538	4		HSPA1B	ILMN_25549	NM_005346.3	3304	26787974	NP_005337.1	ILMN_1660436	3440411	S	GAGGTGGACTGTTGGGACTCAAGGACTTTGCTGCTGTTTTCCTATGTCAT	6	31905663-31905712	Homo sapiens heat shock 70kDa protein 1B (HSPA1B), mRNA.
1	0	0		0	0.597366	0.120478	1.18756	1.43963	0.86809		539	4		STAMBPL1	ILMN_1387	NM_020799.2	57559	52694663	NP_065850.1	ILMN_1682799	7160255	S	TGTAAGCACCGTCAACATCAGACACCTACTCATGGACATGTGGTTGCCGG	10	90672973-90673022	Homo sapiens STAM binding protein-like 1 (STAMBPL1), mRNA.
0	1	0		0	0.790647	0.37996	2.1427	3.41081	1.52752		540	4		CYP1B1	ILMN_183945	NM_000104.2	1545	13325059	NP_000095.1	ILMN_1693338	6760255	S	GCTTTCATGTCCCAGAACTTAGCCTTTACCTGTGAAGTGTTACTACAGCC	2	38148604-38148653	Homo sapiens cytochrome P450, family 1, subfamily B, polypeptide 1 (CYP1B1), mRNA.
1	1	0		0	-0.752387	-0.388138	1.21404	0.40834	0.407022		541	5		C8ORF55	ILMN_25304	NM_016647.2	51337	83776601	NP_057731.1	ILMN_1777740	3440369	S	AGCACTGCCCGATAGAACACGCCCGCCCTCACTGCTGTTCTTGCCTTACA	8	143815226-143815275	Homo sapiens chromosome 8 open reading frame 55 (C8orf55), mRNA.
1	1	0		0	-0.550268	-0.410106	1.30684	0.794541	0.408309		542	5		TIGA1	ILMN_2113	NM_053000.1	114915	16506300	NP_443726.1	ILMN_1654609	7200482	S	CCCTACAGGTGGAAGATGGATGCCTGAAGTGTAGACTGCTGCTAGCTGAA	5	111524884-111524891:111525299-111525340	Homo sapiens TIGA1 (TIGA1), mRNA.
1	1	0		0	-0.71152	0.349941	1.61282	0.773698	0.99224		543	5		IRX3	ILMN_4354	NM_024336.1	79191	39930458	NP_077312.1	ILMN_1811468	7330181	S	GAACCATCTGGACGCCGCCCTGGTCTTATCGGCTCTCTCCTCATCCTAGT	16	52875097-52875098:52875099-52875146	Homo sapiens iroquois homeobox protein 3 (IRX3), mRNA.
1	1	0		0	-0.428741	0.295614	1.28315	0.979867	1.02393		544	5		PPL	ILMN_176927	NM_002705.4	5493	118572594	NP_002696.3	ILMN_1806030	4490551	S	CCAAGCCAGGAAAGGTGAACAGAAACCACAAGTGTCCAGCCCTCGGTGCT			Homo sapiens periplakin (PPL), mRNA.
0	1	0		0	-0.326539	-0.223683	0.935055	0.679314	0.66977		545	5		FLAD1	ILMN_17093	NM_201398.1	80308	41872402	NP_958800.1	ILMN_1663667	1070088	A	CTGAGCCCAGGAGGACACCCCACATACCGTCCAGCCTATCTACTGGAGAA	1	153232057-153232106	Homo sapiens FAD1 flavin adenine dinucleotide synthetase homolog (S. cerevisiae) (FLAD1), transcript variant 2, mRNA.
1	1	1		0	-0.646577	-0.188035	1.33291	0.897449	0.955151		546	5		ADFP	ILMN_173419	NM_001122.2	123	34577058	NP_001113.2	ILMN_1660332	1660138	S	CCTGCCCCTATCACTAGTGCATGCTGTGGCCAGACAGATGACACCTTTTG	9	19106194-19106243	Homo sapiens adipose differentiation-related protein (ADFP), mRNA.
1	1	1		0	-0.451612	-0.0424936	1.64649	1.09355	1.11759		547	5		CXXC5	ILMN_166144	NM_016463.5	51523	31542945	NP_057547.4	ILMN_1745256	6560465	S	TCTGGCCTTGCTAATGGCAACAGAAGAAAGGGCTTCTTTGCGTGGTCCCC	5	139043454-139043503	Homo sapiens CXXC finger 5 (CXXC5), mRNA.
1	1	1		0	-0.333483	0.0410586	1.13798	0.90024	1.07756		548	5		TST	ILMN_24453	NM_003312.4	7263	34335291	NP_003303.2	ILMN_1691572	2600743	S	GGCCGGTTTAGTGACCCCATGACTTACAGCCGGTTCTTACCTCTTAGGTG	22	35736933-35736982	Homo sapiens thiosulfate sulfurtransferase (rhodanese) (TST), nuclear gene encoding mitochondrial protein, mRNA.
1	1	0		0	-0.208515	-0.0460035	1.01791	0.794356	0.826903		549	5		TNS3	ILMN_167049	NM_022748.9	64759	75677382	NP_073585.8	ILMN_1667893	4390634	S	GCGGAGAGTTCACGAACTGTGCCCAACGCATGTTATAGCCAGGGTCCTAC	7	47281540-47281589	Homo sapiens tensin 3 (TNS3), mRNA.
1	1	1		0	-0.506904	0.0657236	1.69766	1.41686	1.3206		550	5		MGC59937	ILMN_13120	NM_199001.1	375791	39752686	NP_945352.1	ILMN_1814106	5810047	S	CCTGATTACCTTAAGGCCCAGGCAATAAAGCAGGGTGATCTTCCTCCCAA	9		Homo sapiens Similar to RIKEN cDNA 2310002J15 gene (MGC59937), mRNA.
1	1	0		0	-0.242842	-0.053066	1.08753	0.871291	0.640583		551	5		LOC441228	ILMN_167683	XR_018067.1	441228	113419531		ILMN_1743711	110131	S	GGGCCCAGAATGTGTTCAGTATCTTCAACAAGAATACCTGCCCTCCTTGC			PREDICTED: Homo sapiens similar to Exportin-T (tRNA exportin) (Exportin(tRNA)) (LOC441228), mRNA.
1	1	0		0	-0.221664	-0.104528	1.23293	1.04481	0.721534		552	5		GSTO2	ILMN_3195	NM_183239.1	119391	38016130	NP_899062.1	ILMN_1740234	6590689	S	GAGTCTCACTGTCCACCCCTTCGCTGTCCAGAATTCCCCAGCTTGTTGGG	10	106049031-106049032:106049033-106049080	Homo sapiens glutathione S-transferase omega 2 (GSTO2), mRNA.
1	1	0		0	-0.257075	0.0307164	1.04	0.806759	0.532291		553	5		NME3	ILMN_23571	NM_002513.2	4832	37693992	NP_002504.2	ILMN_1669456	6770142	S	AACATCCACCTGTCTGGACGTTGCATGGAGGGTGGCGCAGGCCTCTCCAA	16	1760485-1760534	Homo sapiens non-metastatic cells 3, protein expressed in (NME3), mRNA.
1	1	0		0	-0.197846	0.0575439	1.28644	1.11977	0.6642		554	5		CREG1	ILMN_171724	NM_003851.2	8804	53759126	NP_003842.1	ILMN_1680624	6590253	S	CCAGCTTCAGCCAGGGACAAAATCCCCTCCCAAACCACTCTCCACAGCTT	1	165777279-165777328	Homo sapiens cellular repressor of E1A-stimulated genes 1 (CREG1), mRNA.
1	1	0		0	-0.0678584	0.0450756	1.11909	1.02978	0.786947		555	5		FLJ33790	ILMN_31184	NM_001039548.1	283212	88196793	NP_001034637.1	ILMN_1693471	620215	S	AGATGCACACTCTGCTCCCTCATGGCACCTCCACGCAAACAGCCCTTAAC	11	74811172-74811221	Homo sapiens hypothetical protein FLJ33790 (FLJ33790), mRNA.
1	1	1		0	-0.0824158	-0.00748657	1.63457	1.47301	1.14422		556	5		KRT18	ILMN_22543	NM_000224.2	3875	40354193	NP_000215.1	ILMN_1694778	2570669	A	AGACAAGTACTGGTCTCAGCAGATTGAGGAGAGCACCACAGTGGTCACCA	12	51631675-51631696:51631782-51631809	Homo sapiens keratin 18 (KRT18), transcript variant 1, mRNA.
1	0	0		0	-0.025149	0.114448	1.15307	0.911584	0.800704		557	5		C8ORF40	ILMN_20841	NM_138436.2	114926	34147538	NP_612445.1	ILMN_1677385	3830246	S	CTCCAAGTGGCTCAAAAGGCCTTGACACAGGGAACCTGCACATATCCAGG	8	42527068-42527117	Homo sapiens chromosome 8 open reading frame 40 (C8orf40), mRNA.
1	1	0		0	-0.0682913	0.195475	1.4696	1.32516	1.07426		558	5		DCI	ILMN_15001	NM_001919.2	1632	62530383	NP_001910.2	ILMN_1803485	4760471	S	GGCTCAAAGAAGAAAAAGGCTAACGATTGGGCTGCCACAGGCTTACGGCC	16	2229953-2229980:2229981-2230002	Homo sapiens dodecenoyl-Coenzyme A delta isomerase (3,2 trans-enoyl-Coenzyme A isomerase) (DCI), nuclear gene encoding mitochondrial protein, mRNA.
1	1	0		0	0.0244863	0.278675	1.68045	1.53232	1.17623		559	5		TACSTD1	ILMN_4070	NM_002354.1	4072	4505058	NP_002345.1	ILMN_1673871	7100358	S	TGGACCTGACAGTAAATGGGGAACAACTGGATCTGGATCCTGGTCAAACT	2	47460446-47460495	Homo sapiens tumor-associated calcium signal transducer 1 (TACSTD1), mRNA.
1	0	0		0	-0.0464929	0.247663	1.06438	0.827553	0.78774		560	5		ACPL2	ILMN_138667	NM_152282.2	92370	42476016	NP_689495.1	ILMN_1706598	1260300	S	GACTTGGCCCCTGGGCTGTAGTTTGCTGACCCCTCATCTAAAAAATAGGC	3	142495353-142495402	Homo sapiens acid phosphatase-like 2 (ACPL2), mRNA.
1	1	0		0	-0.0531994	0.579373	1.95359	1.85211	1.49629		561	5		CBS	ILMN_5029	NM_000071.1	875	4557414	NP_000062.1	ILMN_1804735	5810164	S	CTCCCGTCTTCCTCCTCCCCTGGCAACTGCTGATCGACTTTGTGTCTCTG	21	43346416-43346465	Homo sapiens cystathionine-beta-synthase (CBS), mRNA.
1	1	0		0	-0.130871	0.713356	2.67236	2.55042	2.0058		562	5		ASNS	ILMN_14195	NM_133436.1	440	19718773	NP_597680.1	ILMN_1796417	3310253	A	AATGCCACTGACCCTTCTGCCCGCACGCTGACCCACTACAAGTCAGCTGT	7	97319516-97319565	Homo sapiens asparagine synthetase (ASNS), transcript variant 1, mRNA.
0	0	1		0	-0.11361	-0.301265	0.739905	0.555086	0.873324		563	5		SEC14L2	ILMN_9607	NM_012429.1	23541	7110714	NP_036561.1	ILMN_1684211	4280762	S	CAAGGTCTTACTAAGCAGTCCCATCTCTGTGGGAGGCATGCAACGCGTGC	22	29149357-29149406	Homo sapiens SEC14-like 2 (S. cerevisiae) (SEC14L2), mRNA.
0	0	1		0	-0.00691573	-0.01735	0.71322	0.746273	1.01178		564	5		GABRP	ILMN_175054	NM_014211.1	2568	7657105	NP_055026.1	ILMN_1689146	3840113	S	TTGCGGGTGAGCTGCCCTCTCCAAATCCAGCCAGAGATGCACATTCCTCG	5	170173096-170173145	Homo sapiens gamma-aminobutyric acid (GABA) A receptor, pi (GABRP), mRNA.
1	1	1		0	-0.0357253	0.0426532	1.04034	1.02706	1.32371		565	5		TJP3	ILMN_12372	NM_014428.1	27134	10092690	NP_055243.1	ILMN_1659610	1470750	S	AGTCCTCCGATGAAGACGGCTATGACTGGGGTCCGGCCACTGACCTGTGA	19	3701633-3701682	Homo sapiens tight junction protein 3 (zona occludens 3) (TJP3), mRNA.
1	0	0		0	0.0119672	-0.0497918	1.14604	0.920235	0.916986		566	5		IGF2BP3	ILMN_26370	NM_006547.2	10643	30795211	NP_006538.2	ILMN_1807423	3360433	S	GGACTGGCTTTCTGGTTGGATTTCAGGTAAGATGTGTTTAAGGCCAGAGC	7	23316661-23316710	Homo sapiens insulin-like growth factor 2 mRNA binding protein 3 (IGF2BP3), mRNA.
1	1	1		0	-0.0786163	-0.0772996	1.39548	1.14669	1.12258		567	5		RPP25	ILMN_26499	NM_017793.2	54913	93277073	NP_060263.2	ILMN_1695271	7610736	S	GGGACCCCCAAGGGTTAAAGCCACCCAGCATTCACGAAGAGCACCTGAAG	15	73035010-73035059	Homo sapiens ribonuclease P 25kDa subunit (RPP25), mRNA.
1	1	1		0	0.00624912	-0.0684864	1.20377	1.11559	1.03551		568	5		MTRR	ILMN_18659	NM_024010.1	4552	13325067	NP_076915.1	ILMN_1718932	3520296	A	TTTCCCACATTATTTGTCTCCATGATACCACTCAAGCAGTGTGCTGGACC	5	7953970-7954019	Homo sapiens 5-methyltetrahydrofolate-homocysteine methyltransferase reductase (MTRR), transcript variant 2, mRNA.
1	1	1		0	-0.0731423	-0.102159	1.2919	1.18957	1.09449		569	5		SGCE	ILMN_13165	NM_003919.1	8910	10835046	NP_003910.1	ILMN_1674620	3710445	S	GAGATAGCATGGCCCCTGTCAACGCTTCCTGTGTTCCACCCTGTGACTGG	7	94066091-94066140	Homo sapiens sarcoglycan, epsilon (SGCE), mRNA.
1	1	1		0	0.118794	0.0686168	1.59217	1.43575	1.26422		570	5		FAM3C	ILMN_3091	NM_014888.2	10447	91807123	NP_055703.1	ILMN_1777261	130717	S	AGTGAGGCTGGAGGTGGCAGCTTCACAGAACTGGAGAACCAGGCCAAGTC	7	120776997-120777046	Homo sapiens family with sequence similarity 3, member C (FAM3C), transcript variant 1, mRNA.
1	1	1		0	-0.137576	-0.233101	1.09468	0.953409	0.967802		571	5		LTB4DH	ILMN_8394	NM_012212.2	22949	34222094	NP_036344.1	ILMN_1704531	430100	S	GGGCAGATTGCAAAGCTCAAGGGCTGCAAAGTTGTTGGAGCAGTAGGGTC	9	113381023-113381052:113385573-113385592	Homo sapiens leukotriene B4 12-hydroxydehydrogenase (LTB4DH), mRNA.
1	1	1		0	-0.110089	-0.147419	1.35325	1.14568	1.20564		572	5		MLPH	ILMN_29422	NM_024101.5	79083	109826363	NP_077006.1	ILMN_1795342	4760634	S	TCCTGCACTGCTCACCTGGGTTTACTGATGACTCCTGGCTGCCCCACCAT			Homo sapiens melanophilin (MLPH), transcript variant 1, mRNA.
1	1	1		0	-0.105666	-0.0609199	1.17003	0.975163	1.10427		573	5		KCNN4	ILMN_169844	NM_002250.2	3783	25777651	NP_002241.1	ILMN_1726320	3460008	S	GTGGCGCCCCCTGGTGGGACAACAAAGAGGACACCATTTTTCCAGAGCTG	19	48962604-48962653	Homo sapiens potassium intermediate/small conductance calcium-activated channel, subfamily N, member 4 (KCNN4), mRNA.
1	1	1		0	-0.168369	-0.127549	2.02155	1.83015	1.96929		574	5		MIB2	ILMN_176792	XM_001125956.1	142678	113411867	XP_001125956.1	ILMN_1712009	3310482	A	TGAAGAAGTGCATCAGGTGCCAGGTGGTCGTCAGCAAGAAACTGCGCCCA			PREDICTED: Homo sapiens mindbomb homolog 2 (Drosophila) (MIB2), mRNA.
0	0	1		0	-0.00443749	-0.154221	0.970363	0.879144	0.868156		575	5		STMN3	ILMN_3512	NM_015894.2	50861	14670374	NP_056978.2	ILMN_1693425	4260379	S	AGCAGAACTGAGGGCTGGGATATTCCTCATGGTGGCAGCGCTCATAGCGA	20	61741605-61741654	Homo sapiens stathmin-like 3 (STMN3), mRNA.
1	1	1		0	-0.0621482	-0.456785	2.11021	1.97268	1.84581		576	5		CRIP1	ILMN_15885	NM_001311.3	1396	39725694	NP_001302.1	ILMN_1742350	3390167	S	AAATGCCAGGCCTTGTCCCCAGATGCCCAGGGCTCCCTTGTTGCCCCTAA	14	105026092-105026141	Homo sapiens cysteine-rich protein 1 (intestinal) (CRIP1), mRNA.
1	1	1		0	-0.278553	-0.461258	1.95373	1.69735	1.50776		577	5		KLK7	ILMN_9653	NM_139277.1	5650	21327704	NP_644806.1	ILMN_1745570	4920768	A	CTGAAAACACATGTCCCAGACTGCATACTGGGGTCGTCATGAGGTGTCTC	19	56171616-56171665	Homo sapiens kallikrein-related peptidase 7 (KLK7), transcript variant 2, mRNA.
1	1	1		0	-0.540023	-0.67737	2.19492	2.13469	1.86039		578	5		CA2	ILMN_28750	NM_000067.1	760	4557394	NP_000058.1	ILMN_1662795	3060438	S	GACTAGACCAATTGTCATGCTTGACACAACTGCTGTGGCTGGTTGGTGCT	8	86580426-86580475	Homo sapiens carbonic anhydrase II (CA2), mRNA.
1	1	1		0	-0.0554546	-0.237002	1.4555	1.28124	0.982534		579	5		PCCB	ILMN_9866	NM_000532.3	5096	119943099	NP_000523.2	ILMN_1761010	1410372	S	CCTTCTTCCACACGTGCCCGAATCTGCTGTGACCTGGATGTCTTGGCCAG			Homo sapiens propionyl Coenzyme A carboxylase, beta polypeptide (PCCB), mRNA.
1	1	0		0	-0.0178611	-0.0536484	1.24596	1.001	0.821179		580	5		CABLES1	ILMN_26976	NM_138375.1	91768	24308407	NP_612384.1	ILMN_1653001	2000167	S	GCTGACTAAGGAGGCGGTGGCTCTTTCTTAACATTCCCACGTGCCCAGGG	18	19092389-19092438	Homo sapiens Cdk5 and Abl enzyme substrate 1 (CABLES1), mRNA.
1	1	0		0	0.0491915	-0.0364177	1.27884	1.1565	0.834405		581	5		PRR6	ILMN_24427	NM_181716.2	201161	56118233	NP_859067.2	ILMN_1729142	2750431	S	CAACTTTGCTCTCCCTGCCGTGCCTCGGTGGTGCTCCTGAATGTGGCTGA	17	16186760-16186809	Homo sapiens proline rich 6 (PRR6), mRNA.
1	1	1		0	0.0312611	-0.0926995	1.62815	1.45042	1.06319		582	5		CTSH	ILMN_8718	NM_148979.1	1512	23110956	NP_683880.1	ILMN_1752451	2320446	A	TGGGCCTGGGTGGAAATCCTGCCCTGGAGGAAGTTGTGGGGAGATCCACT	15	77001427-77001476	Homo sapiens cathepsin H (CTSH), transcript variant 2, mRNA.
1	1	1		0	-0.129842	-0.263239	1.41329	1.41128	1.12822		583	5		C21ORF63	ILMN_169841	NM_058187.3	59271	38372914	NP_478067.2	ILMN_1695959	4610307	S	CAGTTCCATAGAAGCTGCAGAGCTCGCAGAAAGGATTGAGCGCAGGGAGC	21	32809248-32809297	Homo sapiens chromosome 21 open reading frame 63 (C21orf63), mRNA.
1	1	1		0	-0.298485	-0.288491	1.77089	1.73614	1.29323		584	5		CXCR7	ILMN_2147	NM_020311.2	57007	114155149	NP_064707.1	ILMN_1798360	7050682	S	TCTGTGTGGTGTTTTGTACCGGCACGGGATATGGAACGAAAACTGCTTTG			Homo sapiens chemokine (C-X-C motif) receptor 7 (CXCR7), transcript variant 2, mRNA.
1	1	1		0	-0.170149	-0.212035	1.9777	1.84552	1.41708		585	5		ABCC3	ILMN_28145	NM_003786.2	8714	9955969	NP_003777.2	ILMN_1677814	510543	A	ACTAGTCCCCCGGTCTCCCGATTCCCAACTGAGTGTTATTTGCACACTGC	17	46123787-46123836	Homo sapiens ATP-binding cassette, sub-family C (CFTR/MRP), member 3 (ABCC3), mRNA.
1	1	0		0	0.0200161	-0.0454802	1.13683	1.11682	0.8827		586	5		HBQ1	ILMN_24244	NM_005331.3	3049	14456712	NP_005322.1	ILMN_1696183	2480327	S	TGAGCCACGTTATCTCGGCGCTGGTTTCCGAGTACCGCTGAACTGTGGGT	16	171067-171107:171108-171116	Homo sapiens hemoglobin, theta 1 (HBQ1), mRNA.
1	1	0		0	-0.00715801	-0.0347785	1.15368	1.10629	0.916139		587	5		RNF212	ILMN_25052	NM_194439.1	285498	37059809	NP_919420.1	ILMN_1787259	1450121	S	CCAAACTACCTTCCAAAGTGGCAGCAGCTTTTCGCATTCCCACTAGCAAC	4	1055595-1055644	Homo sapiens ring finger protein 212 (RNF212), mRNA.
1	1	1		0	-0.0127943	-0.0288721	3.19159	2.99854	2.45366		588	5		GLDC	ILMN_169859	NM_000170.2	2731	108773800	NP_000161.2	ILMN_1806754	670324	S	GCTTTGGTATTCTGCTTCCACATGTGCCAGTTGCCTGGATTGGGAGCCAT			Homo sapiens glycine dehydrogenase (decarboxylating) (GLDC), mRNA.
1	1	1		0	-0.0135306	-0.142722	2.33379	2.47138	1.83181		589	5		NEFH	ILMN_9306	NM_021076.2	4744	32483415	NP_066554.2	ILMN_1705153	6650520	S	GGTCAAGCCCTTGCCCAGAGCTCTCTATTCTGGAAGAGCGGTCCAGGTGG	22	28217129-28217178	Homo sapiens neurofilament, heavy polypeptide 200kDa (NEFH), mRNA.
1	1	1		0	0.150272	-0.138964	1.10819	1.38095	1.18471		590	5		RAI14	ILMN_4560	NM_015577.1	26064	13470085	NP_056392.1	ILMN_1682139	6110047	S	TGTCACAGCACTTCAGAAAATACACAACAGCCCCTTCTGCCCCCGCACAG	5	34868227-34868276	Homo sapiens retinoic acid induced 14 (RAI14), mRNA.
1	1	1		0	-0.113065	-0.0784959	1.71829	1.91066	1.62116		591	5		TAGLN	ILMN_30232	NM_001001522.1	6876	48255906	NP_001001522.1	ILMN_1778668	3190292	A	GATGTGGGCCAAGTCCACTGTCCTCCTTGGCGGCAAAAGCCCATTGAAGA	11	116580580-116580629	Homo sapiens transgelin (TAGLN), transcript variant 1, mRNA.
1	1	1		0	0.118977	-0.0055295	1.38567	1.36063	1.40106		592	5		STOM	ILMN_183628	NM_004099.4	2040	38016910	NP_004090.4	ILMN_1696419	4640484	I	CTCTGGATGATGCCACTGATGCCTGGGGAATAAAGGTGGAGCGTGTGGAA	9	123150194-123150243	Homo sapiens stomatin (STOM), transcript variant 1, mRNA.
1	1	1		0	0.0125393	-0.0785613	1.95608	1.96037	2.07215		593	5		UCHL1	ILMN_9422	NM_004181.3	7345	34147658	NP_004172.2	ILMN_1757387	540072	S	GGCAGCCTAATGCTCTGTGGGAGGGACTTTGCTGATTTCCCCTCTTCCCT	4	40964838-40964847:40964848-40964887	Homo sapiens ubiquitin carboxyl-terminal esterase L1 (ubiquitin thiolesterase) (UCHL1), mRNA.
1	1	1		0	0.0254461	0.0537301	1.16347	1.16473	1.11188		594	5		C10ORF125	ILMN_14268	NM_198472.1	282969	38348261	NP_940874.1	ILMN_1704785	4050192	S	AAGGCTTTTGCTGTTGTGGCAACGGGATGCTGAAGCAGGGTCTCGGCACC	10	135018975-135018992:135018993-135018999:135019232-135019256	Homo sapiens chromosome 10 open reading frame 125 (C10orf125), mRNA.
1	1	1		0	0.170852	0.256583	2.72008	2.83683	2.73655		595	5		REC8L1	ILMN_170864	NM_001048205.1	9985	115430230	NP_001041670.1	ILMN_1751886	5560458	S	GCCTCCTGATCCAGCCGGGGCCCAGATTCCACTGAGGTTAGAGTCCATTT			Homo sapiens REC8-like 1 (yeast) (REC8L1), transcript variant 2, mRNA.
1	1	1		0	-0.0911964	-0.166666	1.07397	1.06447	1.13302		596	5		CLCA4	ILMN_17695	NM_012128.2	22802	12025666	NP_036260.1	ILMN_1679176	6760228	S	AGCAAATCCTGATGACATTGATCCTACTCCTACTCCTACTCCTACTCCTG	1	86818463-86818512	Homo sapiens chloride channel, calcium activated, family member 4 (CLCA4), mRNA.
1	1	1		0	-0.0281077	-0.141351	1.53545	1.5753	1.77095		597	5		TCN1	ILMN_176436	NM_001062.2	6947	21071007	NP_001053.2	ILMN_1768469	7400097	S	TGAGTGGAGGCGAACCACTGAGCCAAGGAGCTGGTAGTTACGTTGTCCGC	11	59377062-59377085:59377252-59377277	Homo sapiens transcobalamin I (vitamin B12 binding protein, R binder family) (TCN1), mRNA.
1	1	1		0	0.0197765	0.0526309	1.30406	1.39607	1.49411		598	5		GAL	ILMN_46224	NM_015973.3	51083	88853582	NP_057057.2	ILMN_1682015	7380192	S	TGAGTTTCTGTCTTTCTTGCATCTCAAAGAGGCCGGTGCCCTCGACCGCC	11	68212942-68212970:68214961-68214981	Homo sapiens galanin (GAL), mRNA.
1	1	1		0	-0.457949	-0.263709	3.45842	3.75352	4.16935		599	5		SPRR3	ILMN_175835	NM_005416.1	6707	4885606	NP_005407.1	ILMN_1810835	2640692	S	GAAGCCAACCACCAGATGCTGGACACCCTCTTCCCATCTGTTTCTGTGTC	1	151242655-151242704	Homo sapiens small proline-rich protein 3 (SPRR3), mRNA.
1	0	1		0	-0.0150204	0.0285469	1.13991	0.945968	1.09219		600	5		PSCA	ILMN_13711	NM_005672.3	8000	83641882	NP_005663.1	ILMN_1771538	5090524	S	TGACACAGATCCGCCTGCAGATGGCCCCTCCAACCCTCTCTGCTGCTGTT	8	143760760-143760809	Homo sapiens prostate stem cell antigen (PSCA), mRNA.
1	1	1		0	-0.0259299	0.0410429	1.43597	1.25514	1.42798		601	5		C6ORF205	ILMN_180787	XM_001131604.1	394263	113418030	XP_001131604.1	ILMN_1700978	3120356	S	CCTCTCACAAAGATGCTTATCTAACCTCCCCAGCAGTCATGGGTTTCAGC			PREDICTED: Homo sapiens chromosome 6 open reading frame 205 (C6orf205), mRNA.
1	1	1		0	-0.012833	0.129721	2.67865	2.30753	2.65265		602	5		GCNT3	ILMN_11495	NM_004751.1	9245	4758421	NP_004742.1	ILMN_1712082	6020594	S	TCAGTTGAATGCCTGCTGGTAGCTTTTCCATTCTGTGGAGCTGCCGTTCC	15	57699351-57699400	Homo sapiens glucosaminyl (N-acetyl) transferase 3, mucin type (GCNT3), mRNA.
1	1	1		0	0.0413071	0.201015	1.67115	1.36293	1.66093		603	5		KLK6	ILMN_11560	NM_002774.3	5653	61744422	NP_002765.1	ILMN_1780255	780600	A	CCCAGCTCCGCTGCTTACTGTCGGTGTCCCCTTGGGATGTACCTTTCTTC	19	56153850-56153899	Homo sapiens kallikrein 6 (neurosin, zyme) (KLK6), transcript variant A, mRNA.
1	1	1		0	0.023686	0.170937	2.50207	2.14784	2.59021		604	5		DHRS3	ILMN_169602	NM_004753.4	9249	62988332	NP_004744.2	ILMN_1752478	3840170	S	TGACCCCCACAGGGAGGCAGGAAAACAGCCAGAAGCCACCTTGACACTTT	1	12550720-12550769	Homo sapiens dehydrogenase/reductase (SDR family) member 3 (DHRS3), mRNA.
1	1	0		0	-0.123778	0.215357	1.20149	1.15855	1.17761		605	5		TLCD1	ILMN_16042	NM_138463.2	116238	34147548	NP_612472.1	ILMN_1784655	4070370	S	ATCTACTTTTCCCGCCTCCTCCGCTCTGACTTCTGCCCTGAGCATGTCCC	17	24075691-24075740	Homo sapiens TLC domain containing 1 (TLCD1), mRNA.
1	1	1		0	-0.0994044	0.255137	1.81418	1.75352	1.70663		606	5		MOCOS	ILMN_29346	NM_017947.1	55034	8923660	NP_060417.1	ILMN_1673522	1050376	S	CAATTGGCTCTTTGCGTTTCCAGGTTTTGGGGCCTTGTCACAGATGCCAG	18	32094114-32094136:32100710-32100736	Homo sapiens molybdenum cofactor sulfurase (MOCOS), mRNA.
1	1	1		0	0.147337	0.640982	3.11746	2.91301	3.03193		607	5		KRT7	ILMN_12486	NM_005556.3	3855	67782364	NP_005547.3	ILMN_1801661	6040594	S	TCCACTCCTCCAGCCACCACCCACAATCACAAGAAGATTCCCACCCCTGC	12	50928827-50928876	Homo sapiens keratin 7 (KRT7), mRNA.
1	1	1		0	-0.0224311	0.097212	1.18262	1.14604	1.1525		608	5		GSTT1	ILMN_22828	NM_000853.1	2952	4504184	NP_000844.1	ILMN_1730054	6840497	S	GTGAGCTGGGAAACCTCACCCTTGCACCGTCCTCAGCAGTCCACAAAGCA	22	22706376-22706422:22706423-22706425	Homo sapiens glutathione S-transferase theta 1 (GSTT1), mRNA.
1	1	1		0	-0.0205421	0.192946	1.97477	1.80356	1.89141		609	5		RASIP1	ILMN_164533	NM_017805.2	54922	38570104	NP_060275.2	ILMN_1673494	4900187	S	TGGGAGATTGAGTTTTCGGGAAGTAGCGGATGGGACGGTGGGAGCATGGG	19	53915702-53915751	Homo sapiens Ras interacting protein 1 (RASIP1), mRNA.
1	1	1		0	0.0705696	0.270939	1.821	1.74669	1.7538		610	5		PPP2R2B	ILMN_1007	NM_181676.1	5521	32307116	NP_858062.1	ILMN_1660732	3990259	A	GCCCAGTTTTCTCTGGTGGGTCCAGTGTTTTGTTCCTAGGTGTCTGCTGC	5	145949378-145949427	Homo sapiens protein phosphatase 2 (formerly 2A), regulatory subunit B, beta isoform (PPP2R2B), transcript variant 4, mRNA.
1	1	1		0	-0.179965	0.280673	4.67442	4.35338	4.06255		611	5		SCNN1A	ILMN_5697	NM_001038.4	6337	47834319	NP_001029.1	ILMN_1713995	5080554	S	GCGGTCAGGGACTGAATCTTGCCCGTTTATGTATGCTCCATGTCTAGCCC	12	6326327-6326376	Homo sapiens sodium channel, nonvoltage-gated 1 alpha (SCNN1A), mRNA.
0	1	0		0	-0.120272	0.202467	0.890634	1.05066	1.04074		612	5		INPP1	ILMN_15372	NM_002194.2	3628	4755138	NP_002185.1	ILMN_1667239	520079	S	GCCTCCTGGTCCAAAACCTGGCACCTGCAGAGACGCATACCTAGAGGAAC	2	190944320-190944369	Homo sapiens inositol polyphosphate-1-phosphatase (INPP1), mRNA.
1	1	0		0	-0.105114	0.475184	1.57136	1.61946	1.47045		613	5		GDF15	ILMN_2688	NM_004864.1	9518	4758935	NP_004855.1	ILMN_1763658	5260242	S	TATTGGGGTGACCTTCTTGGGGACTCGGGGGCTGGTCTGATGGAACTGTG	19	18360900-18360949	Homo sapiens growth differentiation factor 15 (GDF15), mRNA.
1	1	0		0	0.0701006	0.404848	1.24457	1.27373	1.26045		614	5		TSPAN13	ILMN_17008	NM_014399.3	27075	62422581	NP_055214.1	ILMN_1669881	4180470	S	GTGGCACCTGGAATTTACTGTATTCATTGTCGGGCACTGTCCACTGTGGC	7	16789855-16789904	Homo sapiens tetraspanin 13 (TSPAN13), mRNA.
1	1	1		0	0.00327384	0.61823	2.26366	2.20595	2.23054		615	5		MYO5C	ILMN_180855	NM_018728.1	55930	9055283	NP_061198.1	ILMN_1808789	4150482	S	AGCACTCCTAGTCTCTGGCCTGTGGATCCAGTGCTATTCTGTCACCAACC	15	50272054-50272103	Homo sapiens myosin VC (MYO5C), mRNA.
1	1	1		0	0.00418264	0.265616	1.51119	1.47019	1.88922		616	5		MUC20	ILMN_18898	NM_152673.1	200958	23097330	NP_689886.1	ILMN_1653278	7200044	S	GCTGCGTTACTGTGCTGAGAGGTACCCAGAAGGTTCCCATGAAGGGCAGC	3	196945843-196945892	Homo sapiens mucin 20, cell surface associated (MUC20), mRNA.
1	1	1		0	0.10934	0.221067	1.69121	1.6494	1.93061		617	5		USMG5	ILMN_10409	NM_032747.1	84833	14249375	NP_116136.1	ILMN_1773313	6860670	S	GCGTCGGTCGTGGTAGATAGGCGGTCATGCATACGAATTTTCAGCTCTTG	10	105144009-105144058	Homo sapiens upregulated during skeletal muscle growth 5 homolog (mouse) (USMG5), mRNA.
1	1	1		0	0.0161731	0.27646	2.52304	2.44084	2.83106		618	5		CST6	ILMN_20022	NM_001323.2	1474	20302137	NP_001314.1	ILMN_1698666	1770022	I	GGGCAGCAACAGCATCTACTACTTCCGAGACACGCACATCATCAAGGCGC	11	65536274-65536323	Homo sapiens cystatin E/M (CST6), mRNA.
1	1	1		0	-0.110944	0.372626	2.84217	2.65881	3.0952		619	5		CST6	ILMN_20022	NM_001323.2	1474	20302137	NP_001314.1	ILMN_1697733	3290274	A	CAGCAGGAGAAGCTGCGCTGTGACTTTGAGGTCCTTGTGGTTCCCTGGCA	11	65536990-65536998:65537364-65537404	Homo sapiens cystatin E/M (CST6), mRNA.
1	1	1		0	0.0936188	0.507241	2.13777	2.15615	2.44936		620	5		CDKN2A	ILMN_2684	NM_058195.2	1029	47132605	NP_478102.1	ILMN_1744295	4490168	I	CGTGCTGATGCTACTGAGGAGCCAGCGTCTAGGGCAGCAGCCGCTTCCTA	9	21984146-21984195	Homo sapiens cyclin-dependent kinase inhibitor 2A (melanoma, p16, inhibits CDK4) (CDKN2A), transcript variant 4, mRNA.
1	1	1		0	-0.0190972	0.650771	3.30172	3.19043	3.76621		621	5		CEACAM6	ILMN_21866	NM_002483.3	4680	40255012	NP_002474.3	ILMN_1712522	1240044	S	CTAGGTGAGCGCATTGAGCCAGTGGTGCTAAATGCTACATACTCCAACTG	19	46967587-46967636	Homo sapiens carcinoembryonic antigen-related cell adhesion molecule 6 (non-specific cross reacting antigen) (CEACAM6), mRNA.
1	1	1		0	0.0851211	0.521225	2.34415	2.64455	2.92684		622	5		RARRES1	ILMN_10965	NM_002888.2	5918	46255040	NP_002879.2	ILMN_1738913	50678	A	GAGACTCATCTGGGATTTGGCTTTCCTTGGAAGCTCTTACGTGATGTGGG	3	159905332-159905381	Homo sapiens retinoic acid receptor responder (tazarotene induced) 1 (RARRES1), transcript variant 2, mRNA.
1	1	1		0	0.163006	0.799213	2.77278	3.03252	3.39207		623	5		RARRES1	ILMN_12238	NM_206963.1	5918	46255042	NP_996846.1	ILMN_1800091	2600739	I	CTCTGCTCAGTGCTAAACAGTCACCAGCAGGTTCCTCAGGGTTTCAGCCC	3	159897905-159897954	Homo sapiens retinoic acid receptor responder (tazarotene induced) 1 (RARRES1), transcript variant 1, mRNA.
1	1	1		0	0.162771	0.952624	2.77197	2.82787	3.44464		624	5		CDKN2A	ILMN_25302	NM_000077.3	1029	47132606	NP_000068.1	ILMN_1717714	6350521	A	CAACTGCCCCCGCCACAACCCACCCCGCTTTCGTAGTTTTCATTTAGAAA	9	21958107-21958156	Homo sapiens cyclin-dependent kinase inhibitor 2A (melanoma, p16, inhibits CDK4) (CDKN2A), transcript variant 1, mRNA.
1	1	1		0	-0.0401514	0.574259	2.08523	2.06865	2.22532		625	5		TMPRSS4	ILMN_25006	NM_183247.1	56649	34304346	NP_899070.1	ILMN_1676727	6020075	A	CGCCAGCCCTGTCCGTCTTCACCCATCCCCAAGCCTACTAGAGCAAGAAA	11	117494216-117494265	Homo sapiens transmembrane protease, serine 4 (TMPRSS4), transcript variant 2, mRNA.
1	1	1		0	0.0583366	1.6163	5.40442	5.32439	6.16812		626	5		S100P	ILMN_23476	NM_005980.2	6286	45827727	NP_005971.1	ILMN_1801216	2640609	S	AATGATGCCCTGGAGATGTCACAGATTCCTGGCAGAGCCATGGTCCCAGG	4	6749666-6749670:6749671-6749715	Homo sapiens S100 calcium binding protein P (S100P), mRNA.
1	1	1		0	0.508936	0.649522	1.52829	1.97721	2.25991		627	5		LEPREL1	ILMN_11123	NM_018192.2	55214	27764881	NP_060662.2	ILMN_1657373	70132	S	CCATGGCCAGGTTGCCTAGGAGTGGGGTCCACTGATGAAAAGAGGTGTTT	3	191157361-191157410	Homo sapiens leprecan-like 1 (LEPREL1), mRNA.
1	0	1		0	1.56053	1.01989	3.53597	3.66809	4.01811		628	5		TXNIP	ILMN_168425	NM_006472.1	10628	5454161	NP_006463.2	ILMN_1697448	6130674	S	CAGCCATAGCACTTTGTTCACTGTCCTGTGTCAGAGCACTGAGCTCCACC	1	144153759-144153808	Homo sapiens thioredoxin interacting protein (TXNIP), mRNA.
0	1	0		0	-0.199122	0.404892	0.921956	0.810882	1.02943		629	5		CMTM3	ILMN_14695	NM_181554.1	123920	32130527	NP_853532.1	ILMN_1705442	7380239	A	GCAGGTCTATGGGCCACTGCAGGAGATGAGACCAGCCTTCTGTGTTCACC	16	65204882-65204931	Homo sapiens CKLF-like MARVEL transmembrane domain containing 3 (CMTM3), transcript variant 3, mRNA.
0	1	0		0	-0.183004	0.59583	1.20123	1.15543	1.2277		630	5		FLJ22662	ILMN_165228	NM_024829.5	79887	110227597	NP_079105.4	ILMN_1736605	5260438	S	CTGCTGCCGTGAGGACCTGAACTCACCTAACCCAAGTCCTGGAGGTTGTT			Homo sapiens hypothetical protein FLJ22662 (FLJ22662), mRNA.
1	1	1		0	0.0481283	1.00263	1.97936	1.82802	2.2348		631	5		CYBA	ILMN_6945	NM_000101.2	1535	68509913	NP_000092.2	ILMN_1744604	6400309	S	AATTACTATGTTCGGGCCGTCCTGCATCTCCTGCTCTCGGTGCCCGCCGG	16	87240088-87240106:87240664-87240694	Homo sapiens cytochrome b-245, alpha polypeptide (CYBA), mRNA.
1	0	0		0	0.290129	0.89382	1.4018	1.44584	1.54142		632	5		FOXA1	ILMN_177820	NM_004496.2	3169	24497500	NP_004487.2	ILMN_1766650	240273	S	GCCATCGTGTGCTTGTTTCATCCAGTGTTATGCACTTTCCACAGTTGGAC	14	37129209-37129258	Homo sapiens forkhead box A1 (FOXA1), mRNA.
0	1	0		0	-0.113827	0.502992	0.80316	0.903919	0.799413		633	5		CYB5A	ILMN_24700	NM_148923.2	1528	56550104	NP_683725.1	ILMN_1714167	4780521	A	CTCCTCAGAAGTCAGCGCAGGAAGAGCCTGCTTTGGACACGGGAGAAAAG	18	70071744-70071793	Homo sapiens cytochrome b5 type A (microsomal) (CYB5A), transcript variant 1, mRNA.
1	0	0		0	-0.100503	1.51325	1.93301	1.77578	1.98403		634	5		CKB	ILMN_10755	NM_001823.3	1152	34335231	NP_001814.2	ILMN_1671478	7150221	S	AAATGAAGCCCGGCCCACACCCGACACCAGCCCTGCTGCTTCCTAACTTA	14	103055909-103055953:103055954-103055958	Homo sapiens creatine kinase, brain (CKB), mRNA.
1	1	0		0	0.0273253	1.84872	1.90615	2.27106	2.27286		635	5		LOC342897	ILMN_1768	NM_001001414.1	342897	47825360	NP_001001414.1	ILMN_1713397	4250048	S	CTCCTCCAGCTACCGCAGAGCCCACAAACCCAGGCATCTATCAAAGTCCC	19	44384199-44384248	Homo sapiens similar to F-box only protein 2 (LOC342897), mRNA.
1	0	0		0	0.18214	0.812844	1.42305	1.01885	0.97925		636	5		KLF9	ILMN_169601	NM_001206.2	687	59853224	NP_001197.1	ILMN_1778523	1440133	S	GCCCTTCACCATTGTGGAATGATGCCCTGGCTTTAAGGTTTAGCTCCACA	9	72189657-72189706	Homo sapiens Kruppel-like factor 9 (KLF9), mRNA.
1	1	0		0	0.587194	1.29189	3.0039	3.06673	1.83075		637	5		ALDH1A3	ILMN_25111	NM_000693.1	220	4502040	NP_000684.1	ILMN_1807439	360291	S	GGACCTCGGTCTTCATCCAAGTGGCCTGAGTATTTCACTGGCAGGTTGTG	15	99273574-99273623	Homo sapiens aldehyde dehydrogenase 1 family, member A3 (ALDH1A3), mRNA.
0	0	1		0	-0.446633	-0.514663	0.483968	0.549462	1.3488		638	5		SERPINB3	ILMN_29229	NM_006919.1	6317	5902071	NP_008850.1	ILMN_1703855	4540364	S	TGACCGGGAGCCGCGGTCTCGTGCTATCTGGAGTCCTACACAAGGCCTTT	18	59474044-59474093	Homo sapiens serpin peptidase inhibitor, clade B (ovalbumin), member 3 (SERPINB3), mRNA.
0	0	1		0	0.0221255	0.0679596	0.484968	0.556299	1.5532		639	5		DUOXA2	ILMN_25671	NM_207581.2	405753	98986324	NP_997464.2	ILMN_1791711	6130768	S	TCTTATCCTCGGCGACCCACTGCACAAGCAGGCCGCTCTCCCAGACTTAA			Homo sapiens dual oxidase maturation factor 2 (DUOXA2), mRNA.
1	0	0		0	-0.371065	0.791791	1.33723	0.211023	0.968638		640	5		FOXQ1	ILMN_9965	NM_033260.2	94234	32526906	NP_150285.2	ILMN_1669046	5870544	S	TGCAGGCAACGGGCTACAGCTTTATTAGTGGTTCTCTAACTGTGGTCTCC	6	1259749-1259798	Homo sapiens forkhead box Q1 (FOXQ1), mRNA.
0	0	1		0	-0.0368016	1.04921	0.75806	0.562099	2.07362		641	5		FBXO32	ILMN_20035	NM_058229.2	114907	22547142	NP_478136.1	ILMN_1703955	160273	A	GAAGGGTCCCCCTGCTGACTGGAGAGCTGGGAATATGGCATTTGGACACT	8	124584719-124584768	Homo sapiens F-box protein 32 (FBXO32), transcript variant 1, mRNA.
1	1	0		0	0.00655988	1.55604	1.26884	1.41423	1.91379		642	5		ASS1	ILMN_18789	NM_000050.4	445	113204625	NP_000041.2	ILMN_1708778	5260026	A	GCAAGGTCACTGCCAAATAGACCCGTGTACAATGAGGAGCTGGGGCCTCC			Homo sapiens argininosuccinate synthetase 1 (ASS1), transcript variant 1, mRNA.
1	1	0		0	-0.187467	2.50096	2.19024	2.20741	2.87376		643	5		CLDN7	ILMN_13755	NM_001307.3	1366	34222214	NP_001298.2	ILMN_1723564	7040450	S	GCCGGACAAAGGCCTCCTGGTCACTCTGTCCCTGCACTCCATGTATAGTC	17	7104277-7104326	Homo sapiens claudin 7 (CLDN7), mRNA.
1	1	0		0	0.0762601	2.16628	1.3807	1.68082	2.96274		644	5		ELF3	ILMN_13615	NM_004433.3	1999	40255034	NP_004424.2	ILMN_1769201	940632	S	GCTCCAGCACCTTCTTTCTGGACTGGCGTTCACCTCCCTGCTCAGTGCTT	1	200251463-200251512	Homo sapiens E74-like factor 3 (ets domain transcription factor, epithelial-specific ) (ELF3), mRNA.
1	1	0		0	0.236415	2.37449	1.80847	1.89826	2.99856		645	5		RHCG	ILMN_11870	NM_016321.1	51458	7706682	NP_057405.1	ILMN_1778687	5820427	S	CATTGGAGAAAAACAGGCTCAAAGTGGGGCTGGGACCTGGTGGGTGAACC	15	87815810-87815859	Homo sapiens Rh family, C glycoprotein (RHCG), mRNA.
1	1	1		0	-0.0430449	1.00293	1.43082	1.43124	2.31016		646	5		GPRC5A	ILMN_23940	NM_003979.3	9052	63252917	NP_003970.1	ILMN_1682599	6110747	S	GGTCACCCCTCTCTTCTTGCACTGTCCCCAAACTTGCTGTCAATTCCGAG	12	12957521-12957570	Homo sapiens G protein-coupled receptor, family C, group 5, member A (GPRC5A), mRNA.
1	1	1		0	-0.00586961	1.4995	1.7088	1.82416	2.9916		647	5		S100A9	ILMN_25646	NM_002965.3	6280	114520589	NP_002956.1	ILMN_1714991	830400	S	GCCTGTTATGTCAAACTGTCTTGGCTGTGGGGCTAGGGGCTGGGGCCAAA			Homo sapiens S100 calcium binding protein A9 (S100A9), mRNA.
0	0	1		0	-0.263453	1.22624	1.39293	1.71948	3.1579		648	5		S100A8	ILMN_13072	NM_002964.3	6279	21614543	NP_002955.2	ILMN_1729801	6280576	S	TAACTTCCAGGAGTTCCTCATTCTGGTGATAAAGATGGGCGTGGCAGCCC	1	151629237-151629286	Homo sapiens S100 calcium binding protein A8 (S100A8), mRNA.
0	0	1		0	-0.232777	0.89583	1.60487	1.53044	2.84133		649	5		DHRS9	ILMN_25196	NM_199204.1	10170	40548396	NP_954674.1	ILMN_1733998	6220450	A	GCCCATTCAAAATGATCTTTACCGTGGCCTGCCCCATGCTTATGGTCCCC	2	169660804-169660853	Homo sapiens dehydrogenase/reductase (SDR family) member 9 (DHRS9), transcript variant 2, mRNA.
1	1	1		0	0.0315283	0.923678	1.64624	1.74262	2.73001		650	5		MYEOV	ILMN_4623	NM_138768.2	26579	42794611	NP_620123.2	ILMN_1710875	3060044	S	GCTCAGGGGTTTGGGCATTTTTGTCGCCGTCTCCTTTGGGCTCTGTCTCC	11	68821200-68821249	Homo sapiens myeloma overexpressed gene (in a subset of t(11;14) positive multiple myelomas) (MYEOV), mRNA.
1	1	1		0	-0.0464567	1.77507	3.11943	3.01744	4.39338		651	5		MDK	ILMN_8627	NM_001012333.1	4192	59894795	NP_001012333.1	ILMN_1689669	2570731	A	CCAGGCCCGAGATGTGACCCACCAGTGCCTTCTGTCTGCTCGTTAGCTTT	11	46361686-46361735	Homo sapiens midkine (neurite growth-promoting factor 2) (MDK), transcript variant 2, mRNA.
1	1	1		0	-0.260811	1.96458	3.28158	3.30928	4.96115		652	5		LCN2	ILMN_20794	NM_005564.3	3934	108936956	NP_005555.2	ILMN_1692223	6960554	S	CCACATCGTCTTCCCTGTCCCAATCGACCAGTGTATCGACGGCTGAGTGC			Homo sapiens lipocalin 2 (oncogene 24p3) (LCN2), mRNA.
0	0	1		0	0.95923	1.35846	0.541965	1.37682	2.88294		653	6		TRIM5	ILMN_760	NM_033034.1	85363	14719417	NP_149023.1	ILMN_1704972	2360598	I	CACCAATGAATGAGTCCTTAGCCCTGTGTCAGTTTACCCTCGATGCCCTT	11	5642186-5642235	Homo sapiens tripartite motif-containing 5 (TRIM5), transcript variant alpha, mRNA.
0	1	0		0	0.736769	2.24206	0.993353	1.89617	2.44445		654	6		CXCL16	ILMN_29805	NM_022059.1	58191	11545764	NP_071342.1	ILMN_1728478	4860603	S	CCATACGGGTTGGTTTCACCTCCTCAGTCCCTTGCCTACCCCAGTGAGAG	17	4583661-4583710	Homo sapiens chemokine (C-X-C motif) ligand 16 (CXCL16), mRNA.
0	1	1		0	0.54224	1.2925	1.22623	2.04541	3.39372		655	6		FLJ20035	ILMN_168161	NM_017631.3	55601	37059778	NP_060101.2	ILMN_1795181	1260681	S	ACTCTAGGCACAATCGGTGTCAATCGCTCTCAGGCTCCAGTGCTGTTGTC	4	169379554-169379603	Homo sapiens hypothetical protein FLJ20035 (FLJ20035), mRNA.
0	0	1		0	0.369326	1.48361	1.52041	2.19706	3.70106		656	6		SLC6A14	ILMN_178210	NM_007231.1	11254	6005714	NP_009162.1	ILMN_1745770	6400068	S	GCACAGATTTCAACAGAGTGCTTGGCATATTGTAGGGTGCTCAATGGTGG	X	115506424-115506473	Homo sapiens solute carrier family 6 (amino acid transporter), member 14 (SLC6A14), mRNA.
1	1	1		0	1.47684	2.27413	2.19553	3.12689	4.39404		657	6		RARRES3	ILMN_1164	NM_004585.2	5920	8051633	NP_004576.1	ILMN_1701613	5720458	S	GGCCACGGCGCTTGGAATCCTGGTTGTTGCTGGATGCTCTTTTGCGATTA	11	63070226-63070275	Homo sapiens retinoic acid receptor responder (tazarotene induced) 3 (RARRES3), mRNA.
1	1	1		0	1.45725	2.54275	2.30528	3.5727	3.79323		658	6		HES4	ILMN_18566	NM_021170.2	57801	20127596	NP_066993.1	ILMN_1653466	4280725	S	CCCCGTTCTAGGGCCGTGGCCTTTGCCGAGACTGTAGCAGAGAAAACGTA	1	924218-924267	Homo sapiens hairy and enhancer of split 4 (Drosophila) (HES4), mRNA.
0	0	1		0	2.10852	0.845002	0.966539	3.1573	2.31142		659	6		SDC4	ILMN_169866	NM_002999.2	6385	38201674	NP_002990.2	ILMN_1666181	2100577	S	TCCCTTGCTGCACCAGTGGCCATTAGCTCCCGTCACCACTGCAACCCAGG	20	43387490-43387539	Homo sapiens syndecan 4 (SDC4), mRNA.
0	0	1		0	2.35201	0.917557	1.0431	3.09559	2.69923		660	6		ZC3HAV1	ILMN_13481	NM_024625.3	56829	27477137	NP_078901.3	ILMN_1729973	1510220	I	GGGAAGTCTGAGCGAGTCTCCTAAATACTCTGGGCTTTAGCTTCTCCAGC	7	138396053-138396102	Homo sapiens zinc finger CCCH-type, antiviral 1 (ZC3HAV1), transcript variant 2, mRNA.
0	0	1		0	2.56803	0.908704	1.06986	3.31151	2.77595		661	6		ZC3HAV1	ILMN_13481	NM_024625.3	56829	27477137	NP_078901.3	ILMN_1724837	5270347	A	CCAACATTTGTGCCTCAGTGGTATGTGCAGCAGATGAAGAGAGGGCCAGA	7	138396321-138396370	Homo sapiens zinc finger CCCH-type, antiviral 1 (ZC3HAV1), transcript variant 2, mRNA.
0	1	0		0	2.29777	1.86754	0.974996	4.15943	2.90917		662	6		TNFAIP2	ILMN_183471	NM_006291.2	7127	26051239	NP_006282.2	ILMN_1679162	4210056	S	GGCATGTGCTCCCCCTAAGGCTCTGCTCCTCCCTGGGCCTGAAAGTTCCT	14	102673173-102673222	Homo sapiens tumor necrosis factor, alpha-induced protein 2 (TNFAIP2), mRNA.
1	0	0		0	5.73534	4.67493	1.55727	5.9968	5.50584		663	6		IFIT2	ILMN_28123	NM_001547.3	3433	34222091	NP_001538.3	ILMN_1739428	630450	S	GCTGACCCAGCATCAGCCACACTCTGGGTTGGAAAATGTTTGCCTGTTGG	10	91058378-91058427	Homo sapiens interferon-induced protein with tetratricopeptide repeats 2 (IFIT2), mRNA.
